# Supplementary material for: Reduced production of the major allergens Bla g 1 and Bla g 2 in Blattella germanica after antibiotic treatment
Source: PLoS One. 2021 Nov 23;16(11):e0257114. doi: 10.1371/journal.pone.0257114 (PMC8610280; doi:10.1371/journal.pone.0257114)
Supplement: S1 Table — (XLSX) [file pone.0257114.s003.xlsx]

## Sheet: data3_Aa_vs_Ca_fc2_&_raw.p
Feature_TID	Feature_GID	Type	Refseq_Transcript_ID	Entrez_Gene_ID	Gene_Symbol	Protein_ID	Product	NCBI_GP	Transcript_Locus	Trancript_Length	Aa/Ca.fc	Aa/Ca.logCPM	Aa/Ca.raw.pval	Aa/Ca.bh.pval	Aa.mean	Ca.mean	N_Aa1	N_Aa2	N_Aa3	N_Ca1	N_Ca2	N_Ca3	Aa1_Read_Count	Aa2_Read_Count	Aa3_Read_Count	Ca1_Read_Count	Ca2_Read_Count	Ca3_Read_Count	Aa1_FPKM	Aa2_FPKM	Aa3_FPKM	Ca1_FPKM	Ca2_FPKM	Ca3_FPKM	Aa1_TPM	Aa2_TPM	Aa3_TPM	Ca1_TPM	Ca2_TPM	Ca3_TPM	Query_Length	Query_Start	Query_End	Query_Coverage	Target_Description	Target_Length	Target_Start	Target_End	Target_Coverage
Bger_00003-RA_mrna	gene-C0J52_00003	mRNA	.	.	Cth	PSN56690.1	Cystathionine gamma-lyase	.	PYGN01000035.1:59507-64716	1616	-2.65746	5.02962	0.00735436	0.0749226	4.09282	5.52716	4.21004	4.82479	3.24364	5.98468	4.99159	5.60521	167	77	39	635	521	596	8.92893	10.2585	5.21839	26.4654	15.6095	18.9588	17.8713	17.9388	9.83688	47.2622	29.2522	34.6756	1257	166	1243	85.76	FB|FBgn0000566 - symbol:Eip55E "Eip55E" species:7227 "Drosophila melanogaster" [GO:0000096 "sulfur amino acid metabolic process" evidence=NAS] [GO:0004123 "cystathionine gamma-lyase activity" evidence=IBA;TAS] [GO:0006750 "glutathione biosynthetic process" evidence=IMP] [GO:0030170 "pyridoxal phosphate binding" evidence=IBA] [GO:0005737 "cytoplasm" evidence=IBA] [GO:0019346 "transsulfuration" evi…	393	10	388	96.44
Bger_00004-RA_mrna	gene-C0J52_00004	mRNA	.	.	.	PSN56689.1	hypothetical protein	.	PYGN01000035.1:69286-71082	1497	-2.4497	6.25283	0.0100246	0.0923573	5.48131	6.74852	5.52276	5.68426	5.23692	7.03932	6.49866	6.70759	429	142	169	1330	1512	1294	24.7584	20.4779	24.891	59.9066	48.9563	44.4559	49.5541	35.8094	46.9205	106.982	91.7443	81.3098	753	25	739	94.95	UNIPROTKB|E9HGV2 - symbol:DAPPUDRAFT_218095 "Putative uncharacterized protein" species:6669 "Daphnia pulex" [GO:0005783 "endoplasmic reticulum" evidence=IBA] [GO:0006457 "protein folding" evidence=IBA] [GO:0006886 "intracellular protein transport" evidence=IBA] InterPro:IPR011679 InterPro:IPR012883 Pfam:PF07749 Pfam:PF07912 GO:GO:0005783 GO:GO:0006886 GO:GO:0006457 GO:GO:0005788 InterPro:IPR03624…	252	12	242	91.67
Bger_00010-RA_mrna	gene-C0J52_00010	mRNA	.	.	BRAP	PSN56725.1	BRCA1-associated protein	.	PYGN01000035.1:192239-204861	1921	2.08234	5.92316	0.023172	0.155548	6.36991	5.32995	6.40358	6.4593	6.24684	5.4298	5.35063	5.20941	798	245	345	429	673	450	35.8584	27.5968	39.6214	15.0521	16.9606	12.0331	71.7708	48.2581	74.6879	26.8802	31.7843	22.0086	1677	1	1609	95.95	UNIPROTKB|F5HMZ5 - symbol:AgaP_AGAP002128 "AGAP002128-PB" species:7165 "Anopheles gambiae" [GO:0000151 "ubiquitin ligase complex" evidence=IBA] [GO:0004842 "ubiquitin-protein transferase activity" evidence=IBA] [GO:0016567 "protein ubiquitination" evidence=IBA] [GO:0043130 "ubiquitin binding" evidence=IBA] InterPro:IPR001841 InterPro:IPR001607 Pfam:PF02148 PROSITE:PS50271 SMART:SM00290 Pfam:PF136…	591	1	557	94.25
Bger_00015-RA_mrna	gene-C0J52_00015	mRNA	.	.	.	PSN56730.1	hypothetical protein	.	PYGN01000035.1:258200-262552	1982	3.96709	7.35601	0.00799549	0.0796	7.52219	6.04957	6.41957	9.17578	6.9712	6.1553	5.73721	6.25621	807	1626	573	716	885	943	35.1602	177.915	63.7231	24.3265	21.6264	24.4719	70.3733	311.117	120.121	43.4425	40.5279	44.759	798	212	770	70.05	UNIPROTKB|Q7Q9S2 - symbol:AgaP_AGAP005071 "AGAP005071-PA" species:7165 "Anopheles gambiae" [GO:0002115 "store-operated calcium entry" evidence=IBA] [GO:0015279 "store-operated calcium channel activity" evidence=IBA] [GO:0016020 "membrane" evidence=IBA] GO:GO:0016021 GO:GO:0016020 Proteomes:UP000007062 EMBL:AAAB01008900 eggNOG:KOG4298 eggNOG:ENOG4110DSB HOGENOM:HOG000246925 GO:GO:0015279 GO:GO:000…	343	136	321	54.23
Bger_00030-RA_mrna	gene-C0J52_00030	mRNA	.	.	y_0	PSN56703.1	Protein yellow	.	PYGN01000035.1:495567-504577	1700	121.586	10.2744	0.000147815	0.0059472	6.71781	4.38534	3.41208	12.8439	3.89748	4.06209	4.43176	4.66216	92	20702	64	160	348	304	4.6483	2641.42	8.27013	6.33646	9.90728	9.19472	9.3036	4619	15.5896	11.3157	18.5663	16.8171	1263	19	1258	98.18	FB|FBgn0041713 - symbol:yellow-c "yellow-c" species:7227 "Drosophila melanogaster" [GO:0042438 "melanin biosynthetic process" evidence=IBA] [GO:0048067 "cuticle pigmentation" evidence=IBA] [GO:0005576 "extracellular region" evidence=IBA] [GO:0016853 "isomerase activity" evidence=IBA] Proteomes:UP000000803 EMBL:AE014134 Gene3D:2.120.10.30 InterPro:IPR011042 GO:GO:0042438 GO:GO:0048067 OrthoDB:EOG0…	438	8	437	98.17
Bger_00035-RA_mrna	gene-C0J52_00035	mRNA	.	.	.	PSN56700.1	hypothetical protein	.	PYGN01000035.1:669592-697839	1901	2.7898	3.37956	0.00810773	0.0801569	3.95379	2.61593	4.49129	3.62787	3.74221	2.04989	3.12893	2.66899	205	32	57	32	131	67	9.31604	3.61518	6.51148	1.13189	3.31663	1.79798	18.6461	6.32181	12.2744	2.02134	6.21537	3.28851	1398	1	1126	80.54	UNIPROTKB|F6ZCL4 - symbol:dclre1c "Uncharacterized protein" species:8364 "Xenopus tropicalis" [GO:0000784 "nuclear chromosome, telomeric region" evidence=IBA] [GO:0003684 "damaged DNA binding" evidence=IBA] [GO:0006303 "double-strand break repair via nonhomologous end joining" evidence=IBA] [GO:0031848 "protection from non-homologous end joining at telomere" evidence=IBA] [GO:0035312 "5'-3' exode…	694	1	367	52.88
Bger_00045-RA_mrna	gene-C0J52_00045	mRNA	.	.	.	PSN56743.1	hypothetical protein	.	PYGN01000035.1:1049982-1086233	2264	5.47727	9.30373	0.00596507	0.0665203	9.11934	7.60037	8.09079	11.4017	7.86551	7.89736	7.42515	7.4786	2591	7617	1069	2419	2889	2217	98.8763	729.778	104.218	72.0423	61.8399	50.38	197.901	1276.15	196.456	128.654	115.888	92.1451	1131	148	1063	80.99	UNIPROTKB|Q7PMA7 - symbol:AgaP_AGAP009940 "AGAP009940-PA" species:7165 "Anopheles gambiae" [GO:0005737 "cytoplasm" evidence=IBA] [GO:0007019 "microtubule depolymerization" evidence=IBA] [GO:0015631 "tubulin binding" evidence=IBA] [GO:0031175 "neuron projection development" evidence=IBA] [GO:0043005 "neuron projection" evidence=IBA] [GO:0051493 "regulation of cytoskeleton organization" evidence=IB…	299	1	299	100
Bger_00056-RA_mrna	gene-C0J52_00056	mRNA	.	.	.	PSN56671.1	hypothetical protein	.	PYGN01000035.1:1541257-1595653	4233	4.31909	7.15942	0.0104667	0.0948023	7.06214	5.76908	6.0025	9.15975	6.02418	5.55856	5.87589	5.87278	602	1608	295	470	976	720	12.2741	82.392	15.3473	7.47247	11.1762	8.74625	24.5667	144.078	28.9302	13.3444	20.9442	15.9969	3555	1	3409	95.89	UNIPROTKB|Q7PWR9 - symbol:AgaP_AGAP008873 "AGAP008873-PA" species:7165 "Anopheles gambiae" [GO:0000045 "autophagosome assembly" evidence=IBA] [GO:0001934 "positive regulation of protein phosphorylation" evidence=IBA] [GO:0019901 "protein kinase binding" evidence=IBA] [GO:0034045 "phagophore assembly site membrane" evidence=IBA] [GO:1990316 "Atg1/ULK1 kinase complex" evidence=IBA] GO:GO:0019901 GO…	1045	1	987	94.45
Bger_00071-RA_mrna	gene-C0J52_00071	mRNA	.	.	.	PSN56748.1	hypothetical protein	.	PYGN01000035.1:2032495-2062685	4294	-2.70899	8.48922	0.0203473	0.144847	7.5421	9.02406	7.24459	8.12789	7.25384	8.80313	8.994	9.27505	1437	785	698	4541	8604	7732	28.9037	39.6349	35.8849	71.2941	97.125	92.6643	57.8508	69.3088	67.6445	127.318	182.012	169.483	906	37	847	89.51	FB|FBgn0038038 - symbol:CG5167 species:7227 "Drosophila melanogaster" [GO:0016491 "oxidoreductase activity" evidence=IEA] [GO:0055114 "oxidation-reduction process" evidence=IEA] [GO:0005811 "lipid droplet" evidence=IBA] [GO:0005886 "plasma membrane" evidence=IBA] [GO:0009247 "glycolipid biosynthetic process" evidence=IBA] [GO:0005739 "mitochondrion" evidence=IBA] InterPro:IPR005097 Pfam:PF03435 P…	431	1	324	75.17
Bger_00093-RA_mrna	gene-C0J52_00093	mRNA	.	.	.	PSN56722.1	hypothetical protein	.	PYGN01000035.1:2586832-2597147	554	4.65285	4.39083	8.29875e-06	0.00073271	5.11948	3.02326	5.48273	4.82479	5.05091	2.67765	3.50464	2.88748	417	77	148	55	175	80	65.0077	30.0399	58.6622	6.59783	15.2306	7.41494	130.113	52.5302	110.581	11.7825	28.5422	13.5619	282				No hit
Bger_00118-RA_mrna	gene-C0J52_00118	mRNA	.	.	.	PSN58275.1	hypothetical protein	.	PYGN01000005.1:593506-606763	5082	2.36091	4.49549	0.00831542	0.0817132	4.96654	3.83812	5.47255	4.54655	4.88052	3.72993	4.02318	3.76124	414	63	131	125	258	157	7.02971	2.68396	5.66225	1.64725	2.45541	1.58622	14.07	4.69339	10.6736	2.94167	4.60144	2.90119	1107	148	1072	83.56	MGI|MGI:1916856 - symbol:Mtfmt "mitochondrial methionyl-tRNA formyltransferase" species:10090 "Mus musculus" [GO:0004479 "methionyl-tRNA formyltransferase activity" evidence=IBA] [GO:0005739 "mitochondrion" evidence=IBA;IDA] [GO:0006412 "translation" evidence=IEA] [GO:0009058 "biosynthetic process" evidence=IEA] [GO:0016740 "transferase activity" evidence=IEA] [GO:0016742 "hydroxymethyl-, formyl-…	386	40	345	79.27
Bger_00125-RA_mrna	gene-C0J52_00125	mRNA	.	.	Iqcb1	PSN58244.1	IQ calmodulin-binding motif-containing protein 1	.	PYGN01000005.1:733790-746957	1565	3.04928	2.5657	0.00610387	0.0673369	3.18233	1.94453	3.24666	2.48952	3.81081	1.74655	1.96275	2.12429	81	13	60	24	49	42	4.44183	1.79496	8.32988	1.00953	1.50881	1.34889	8.89034	3.13882	15.7022	1.80283	2.82751	2.46711	504	46	451	80.56	UNIPROTKB|E1BVA4 - symbol:IQCB1 "Uncharacterized protein" species:9031 "Gallus gallus" [GO:0001750 "photoreceptor outer segment" evidence=IEA] [GO:0005516 "calmodulin binding" evidence=IEA] [GO:0005654 "nucleoplasm" evidence=IEA] [GO:0005813 "centrosome" evidence=IEA] [GO:0019899 "enzyme binding" evidence=IEA] [GO:0032391 "photoreceptor connecting cilium" evidence=IEA] [GO:0045171 "intercellular …	597	361	492	22.11
Bger_00133-RA_mrna	gene-C0J52_00133	mRNA	.	.	FBP1_0	PSN58298.1	Fructose-1	.	PYGN01000005.1:907797-910450	267	-2.54509	6.49966	0.0336887	0.194013	5.40967	7.00207	5.08844	6.63451	4.50606	7.21161	6.61552	7.17907	315	277	100	1500	1641	1799	101.732	224.312	82.1444	378.688	297.83	346.702	203.617	392.251	154.846	676.264	558.134	634.118	267	1	259	97	UNIPROTKB|F6QGI8 - symbol:FBP1 "Uncharacterized protein" species:9031 "Gallus gallus" [GO:0005737 "cytoplasm" evidence=IEA] [GO:0006002 "fructose 6-phosphate metabolic process" evidence=IEA] [GO:0006094 "gluconeogenesis" evidence=IEA] [GO:0006111 "regulation of gluconeogenesis" evidence=IEA] [GO:0016208 "AMP binding" evidence=IEA] [GO:0016311 "dephosphorylation" evidence=IEA] [GO:0030308 "negativ…	339	250	336	25.66
Bger_00163-RA_mrna	gene-C0J52_00163	mRNA	.	.	.	PSN58291.1	hypothetical protein	.	PYGN01000005.1:2842441-2858182	3216	-4.4429	6.16198	3.51647e-05	0.00212897	4.75367	6.84664	4.55058	5.01106	4.69938	6.59974	6.71796	7.22222	214	88	115	978	1763	1854	5.72395	5.92138	7.86809	20.4883	26.564	29.6557	11.4565	10.3546	14.8317	36.5882	49.7811	54.2403	666	25	664	96.1	ZFIN|ZDB-GENE-041114-173 - symbol:creg2 "cellular repressor of E1A-stimulated genes 2" species:7955 "Danio rerio" [GO:0005575 "cellular_component" evidence=ND] [GO:0048037 "cofactor binding" evidence=IEA] InterPro:IPR012349 ZFIN:ZDB-GENE-041114-173 Proteomes:UP000000437 GO:GO:0048037 GeneTree:ENSGT00390000005914 OrthoDB:EOG091G14BY Gene3D:2.30.110.10 InterPro:IPR014631 PIRSF:PIRSF036911 SUPFAM:SS…	279	80	278	71.33
Bger_00206-RA_mrna	gene-C0J52_00206	mRNA	.	.	.	PSN57956.1	hypothetical protein	.	PYGN01000012.1:737582-763863	8223	2.42012	2.44824	0.02756	0.170819	3.08659	1.97662	3.19805	2.88582	3.1759	2.41102	2.18543	1.33339	78	18	37	44	60	19	0.811861	0.452356	0.977413	0.357556	0.353108	0.115131	1.62495	0.791027	1.84247	0.638526	0.661726	0.210574	8163	6613	8143	18.76	FB|FBgn0036004 - symbol:Jarid2 "Jumonji, AT rich interactive domain 2" species:7227 "Drosophila melanogaster" [GO:0003677 "DNA binding" evidence=IEA] [GO:0005719 "nuclear euchromatin" evidence=IDA] [GO:0035098 "ESC/E(Z) complex" evidence=IDA] [GO:0005700 "polytene chromosome" evidence=IDA] [GO:0061085 "regulation of histone H3-K27 methylation" evidence=IMP] InterPro:IPR001606 InterPro:IPR036431 P…	2351	1724	2293	24.25
Bger_00210-RA_mrna	gene-C0J52_00210	mRNA	.	.	.	PSN57901.1	hypothetical protein	.	PYGN01000012.1:811824-835282	3406	3.51316	5.62102	0.000282344	0.00944662	6.18912	4.50934	6.86454	5.79911	5.90372	4.47248	4.54209	4.51344	1102	154	271	216	377	273	27.9378	9.79604	17.5389	4.26377	5.35239	4.11834	55.9176	17.1302	33.0617	7.61428	10.0304	7.53244	1122	91	910	73.08	UNIPROTKB|E9HFH8 - symbol:DAPPUDRAFT_113613 "Putative uncharacterized protein" species:6669 "Daphnia pulex" [GO:0005793 "endoplasmic reticulum-Golgi intermediate compartment" evidence=IBA] [GO:0015786 "UDP-glucose transmembrane transport" evidence=IBA] Pfam:PF03151 GO:GO:0016021 GO:GO:0005793 eggNOG:COG0697 InterPro:IPR004853 GO:GO:0015786 Proteomes:UP000000305 eggNOG:KOG1443 KO:K15280 OMA:HTSNEI…	331	29	330	91.24
Bger_00211-RA_mrna	gene-C0J52_00211	mRNA	.	.	.	PSN57902.1	Alpha-L-fucosidase	.	PYGN01000012.1:832501-858168	3695	-2.49226	4.98689	0.00413914	0.0534957	4.20127	5.50551	4.03657	3.89217	4.67506	5.25171	5.66673	5.59808	147	39	113	378	842	593	3.43181	2.25414	6.721	6.89611	11.0404	8.25391	6.86879	3.94178	12.6694	12.3151	20.6897	15.0964	1014	127	1003	86.49	UNIPROTKB|F1S715 - symbol:FUCA2 "Uncharacterized protein" species:9823 "Sus scrofa" [GO:0004560 "alpha-L-fucosidase activity" evidence=IEA] [GO:0005615 "extracellular space" evidence=IEA] [GO:0006004 "fucose metabolic process" evidence=IEA] [GO:0009617 "response to bacterium" evidence=IEA] [GO:0016139 "glycoside catabolic process" evidence=IEA] [GO:0070062 "extracellular exosome" evidence=IEA] [G…	461	30	422	85.25
Bger_00217-RA_mrna	gene-C0J52_00217	mRNA	.	.	.	PSN57894.1	hypothetical protein	.	PYGN01000012.1:1007827-1012811	1623	2.11814	5.69158	0.0254417	0.163532	6.12305	5.04049	6.4852	5.82645	6.0575	4.79162	5.56226	4.76761	845	157	302	272	782	328	44.9546	20.8691	41.0674	11.2614	23.3329	10.3907	89.9768	36.4934	77.4138	20.1108	43.726	19.0046	405				No hit
Bger_00230-RA_mrna	gene-C0J52_00230	mRNA	.	.	.	PSN57917.1	hypothetical protein	.	PYGN01000012.1:1507583-1548921	3036	4.32728	4.46588	0.00154211	0.0290035	4.78847	3.12632	4.20184	3.89217	6.27139	2.41102	3.60623	3.36172	166	39	351	44	189	116	4.72056	2.75176	25.4984	0.958763	3.0045	1.95507	9.44822	4.81195	48.0656	1.71217	5.63044	3.57582	642	85	622	83.8	FB|FBgn0083978 - symbol:CG17672 species:7227 "Drosophila melanogaster" [GO:0008150 "biological_process" evidence=ND] [GO:0005575 "cellular_component" evidence=ND] [GO:0003674 "molecular_function" evidence=ND] Proteomes:UP000000803 EMBL:AE014296 Gene3D:2.10.90.10 InterPro:IPR029034 SUPFAM:SSF57501 ChiTaRS:RpS12 EMBL:BT003760 RefSeq:NP_001036603.1 UniGene:Dm.31958 IntAct:Q8IQI9 PaxDb:Q8IQI9 Ensembl…	249	44	248	82.33
Bger_00242-RA_mrna	gene-C0J52_00242	mRNA	.	.	.	PSN57910.1	hypothetical protein	.	PYGN01000012.1:1839633-1859532	1541	2.63478	3.99741	0.0489131	0.242922	4.00175	3.29304	2.51541	5.77124	3.7186	3.22382	3.36255	3.29274	45	151	56	85	157	110	2.47372	21.2214	7.90074	3.6799	4.91521	3.6514	4.95117	37.1095	14.8932	6.5716	9.21112	6.67841	1173	766	1105	28.99	FB|FBgn0032629 - symbol:beat-IIIc "beat-IIIc" species:7227 "Drosophila melanogaster" [GO:0007157 "heterophilic cell-cell adhesion via plasma membrane cell adhesion molecules" evidence=ISS] [GO:0003674 "molecular_function" evidence=ND] [GO:0016201 "synaptic target inhibition" evidence=IMP] [GO:0008045 "motor neuron axon guidance" evidence=IBA;IMP] InterPro:IPR007110 Proteomes:UP000000803 Gene3D:2.…	383	30	141	29.24
Bger_00245-RA_mrna	gene-C0J52_00245	mRNA	.	.	.	PSN57911.1	hypothetical protein	.	PYGN01000012.1:1905390-1913303	1151	-3.69788	5.6422	0.000518219	0.0139001	4.31764	6.26573	5.00612	4.54655	3.40026	5.78858	6.42311	6.58552	297	63	44	553	1434	1188	22.237	11.7775	8.42236	32.3802	60.3889	53.1135	44.5075	20.5951	15.8765	57.8249	113.169	97.1445	669				No hit
Bger_00248-RA_mrna	gene-C0J52_00248	mRNA	.	.	sgl	PSN57907.1	UDP-glucose 6-dehydrogenase	.	PYGN01000012.1:2106895-2139363	6577	5.97699	7.65499	0.00337049	0.047024	7.56653	5.7942	5.74207	9.70573	7.25178	5.06129	6.1929	6.12841	501	2349	697	330	1220	862	6.57267	77.4476	23.3671	3.38325	8.98881	6.74219	13.1552	135.431	44.048	6.04183	16.8451	12.3315	1182	13	1165	97.55	FB|FBgn0261445 - symbol:sgl "sugarless" species:7227 "Drosophila melanogaster" [GO:0007367 "segment polarity determination" evidence=IMP] [GO:0007427 "epithelial cell migration, open tracheal system" evidence=IGI;IMP;TAS] [GO:0008543 "fibroblast growth factor receptor signaling pathway" evidence=IGI;IMP;TAS] [GO:0007509 "mesoderm migration involved in gastrulation" evidence=IMP;TAS] [GO:0015014 "…	476	2	471	98.74
Bger_00267-RA_mrna	gene-C0J52_00267	mRNA	.	.	.	PSN57929.1	hypothetical protein	.	PYGN01000012.1:3449951-3470846	1490	-2.10772	4.80898	0.0206219	0.146147	4.21652	5.21997	4.47778	4.02397	4.14783	4.90938	5.74519	5.00535	203	43	77	296	890	389	11.7301	6.11862	11.3692	13.3523	28.9218	13.422	23.4779	10.6995	21.4315	23.8447	54.1995	24.5488	1074	25	1045	95.07	FB|FBgn0036117 - symbol:CG6321 species:7227 "Drosophila melanogaster" [GO:0030170 "pyridoxal phosphate binding" evidence=IEA] [GO:0009058 "biosynthetic process" evidence=IEA] [GO:0003824 "catalytic activity" evidence=IEA] InterPro:IPR004839 InterPro:IPR015421 InterPro:IPR015422 Pfam:PF00155 InterPro:IPR015424 Proteomes:UP000000803 EMBL:AE014296 GO:GO:0030170 GO:GO:0009058 Gene3D:3.40.640.10 Gene3…	418	7	416	98.09
Bger_00324-RA_mrna	gene-C0J52_00324	mRNA	.	.	ENOSF1_0	PSN57718.1	Mitochondrial enolase superfamily member 1	.	PYGN01000016.1:2031578-2048435	1464	-3.12909	7.43906	0.0104677	0.0948023	6.25128	8.01269	6.53986	6.9442	5.26979	8.29279	7.6064	8.13889	878	344	173	3185	3278	3511	51.7932	50.9214	26.0358	146.683	108.522	123.42	103.664	89.0455	49.0786	261.949	203.37	225.735	1056	28	997	91.86	UNIPROTKB|I3LC92 - symbol:ENOSF1 "Uncharacterized protein" species:9823 "Sus scrofa" [GO:0000287 "magnesium ion binding" evidence=IEA] [GO:0009063 "cellular amino acid catabolic process" evidence=IEA] [GO:0044275 "cellular carbohydrate catabolic process" evidence=IEA] [GO:0050023 "L-fuconate dehydratase activity" evidence=IEA] InterPro:IPR018110 InterPro:IPR034390 InterPro:IPR034610 PROSITE:PS009…	443	64	439	84.88
Bger_00345-RA_mrna	gene-C0J52_00345	mRNA	.	.	.	PSN57763.1	hypothetical protein	.	PYGN01000016.1:3259488-3307147	5134	-2.13446	5.56217	0.01816	0.134706	4.9358	6.01488	4.69187	4.89533	5.2202	6.18674	5.95779	5.90009	237	81	167	732	1034	734	3.98615	3.40143	7.1398	9.61205	9.76107	7.35473	7.9783	5.94803	13.4588	17.1653	18.2923	13.4518	3477	55	1168	32.04	UNIPROTKB|B4LG38 - symbol:Usp36 "Ubiquitin carboxyl-terminal hydrolase 36" species:7244 "Drosophila virilis" [GO:0005730 "nucleolus" evidence=ISS] [GO:0016579 "protein deubiquitination" evidence=ISS] [GO:0030718 "germ-line stem cell population maintenance" evidence=ISS] [GO:0035019 "somatic stem cell population maintenance" evidence=ISS] InterPro:IPR001394 InterPro:IPR018200 Pfam:PF00443 PROSITE:…	1214	55	500	36.74
Bger_00362-RA_mrna	gene-C0J52_00362	mRNA	.	.	ASP2_0	PSN56278.1	Aspartic protease Bla g 2	.	PYGN01000048.1:560772-575147	1215	-4.00196	10.734	0.00412248	0.0534957	9.25752	11.3701	8.48536	9.16868	10.1185	11.183	11.0776	11.8497	3409	1618	5113	23679	36525	46123	242.424	288.848	928.93	1314.12	1457.19	1953.59	485.212	505.104	1751.07	2346.76	2730.78	3573.12	819	109	811	85.84	UNIPROTKB|M3WZ94 - symbol:LOC101083355 "Uncharacterized protein" species:9685 "Felis catus" [GO:0004190 "aspartic-type endopeptidase activity" evidence=IBA] [GO:0006508 "proteolysis" evidence=IBA] [GO:0030163 "protein catabolic process" evidence=IBA] InterPro:IPR001461 InterPro:IPR001969 InterPro:IPR012848 Pfam:PF07966 PRINTS:PR00792 PROSITE:PS00141 Pfam:PF00026 GO:GO:0006914 Proteomes:UP00001171…	381	69	380	81.89
Bger_00367-RA_mrna	gene-C0J52_00367	mRNA	.	.	CTSD	PSN56275.1	Cathepsin D	.	PYGN01000048.1:731840-742852	1188	6.24066	4.57515	0.0213887	0.148761	3.5508	2.66434	1.10647	6.91053	2.63539	1.30581	3.55633	3.13089	11	336	24	15	182	97	0.756994	61.1807	4.42133	0.837329	7.39941	4.19037	1.51513	106.986	8.33439	1.49531	13.8665	7.66419	1068	136	1045	85.21	UNIPROTKB|Q05744 - symbol:CTSD "Cathepsin D" species:9031 "Gallus gallus" [GO:0000045 "autophagosome assembly" evidence=IEA] [GO:0004190 "aspartic-type endopeptidase activity" evidence=IBA] [GO:0005615 "extracellular space" evidence=IBA] [GO:0005739 "mitochondrion" evidence=IEA] [GO:0005764 "lysosome" evidence=IBA] [GO:0006508 "proteolysis" evidence=IBA] [GO:0006914 "autophagy" evidence=IBA] [GO:…	398	81	396	79.4
Bger_00394-RA_mrna	gene-C0J52_00394	mRNA	.	.	.	PSN56234.1	hypothetical protein	.	PYGN01000048.1:1971357-2028048	2243	2.6624	5.23908	0.012878	0.107718	5.50991	4.42684	4.34268	6.68517	5.50189	4.55912	4.22829	4.49309	184	287	204	230	300	269	7.05556	27.7154	20.0466	6.90118	6.46447	6.16191	14.1217	48.4655	37.7888	12.3242	12.1144	11.2701	1935	223	1780	80.52	ZFIN|ZDB-GENE-041210-239 - symbol:si:ch211-250m6.7 "si:ch211-250m6.7" species:7955 "Danio rerio" [GO:0016020 "membrane" evidence=IEA] [GO:0016021 "integral component of membrane" evidence=IEA] InterPro:IPR003392 Pfam:PF02460 InterPro:IPR000731 ZFIN:ZDB-GENE-041210-239 GO:GO:0016021 Proteomes:UP000000437 PROSITE:PS50156 GeneTree:ENSGT00900000140845 eggNOG:KOG1934 eggNOG:ENOG410XRZ4 TreeFam:TF33180…	869	209	827	71.23
Bger_00414-RA_mrna	gene-C0J52_00414	mRNA	.	.	.	PSN56250.1	hypothetical protein	.	PYGN01000048.1:2690952-2752357	3721	-3.65464	5.3821	0.000252196	0.008712	4.14758	6.00613	3.3978	4.43256	4.61238	5.55555	6.18118	6.28165	91	58	108	469	1210	960	2.09905	3.35797	6.39711	8.48828	15.7564	13.2696	4.20125	5.87202	12.0588	15.1584	29.5276	24.2702	3621	118	3178	84.53	UNIPROTKB|C3Y8W1 - symbol:BRAFLDRAFT_117597 "Carboxylic ester hydrolase" species:7739 "Branchiostoma floridae" [GO:0005615 "extracellular space" evidence=IBA] [GO:0052689 "carboxylic ester hydrolase activity" evidence=IBA] InterPro:IPR002018 Pfam:PF00135 InterPro:IPR029058 Gene3D:3.40.50.1820 SUPFAM:SSF53474 GO:GO:0052689 eggNOG:COG2272 InterPro:IPR019826 InterPro:IPR019819 PROSITE:PS00122 PROSIT…	1545	44	1320	82.65
Bger_00453-RA_mrna	gene-C0J52_00453	mRNA	.	.	.	PSN55942.1	hypothetical protein	.	PYGN01000057.1:2533181-2548720	3658	-4.78003	12.6313	0.000905826	0.0202758	11.0391	13.314	11.5962	10.9266	10.5944	13.621	12.8007	13.5203	29522	5479	7113	128353	120619	146863	697.475	324.844	429.238	2365.97	1598.36	2066.16	1396	568.05	809.132	4225.17	2995.34	3779	2520				No hit
Bger_00477-RA_mrna	gene-C0J52_00477	mRNA	.	.	vas_1	PSN55909.1	ATP-dependent RNA helicase vasa	.	PYGN01000057.1:3438456-3512808	3800	3.34255	4.78583	0.00170978	0.0303605	5.35224	3.61449	5.70486	5.75236	4.59951	3.2389	4.52736	3.0772	488	149	107	86	373	93	11.0899	8.4538	6.18588	1.51391	4.75705	1.25735	22.1966	14.783	11.6607	2.70355	8.91472	2.29969	1950	595	1870	65.44	UNIPROTKB|Q7Q8K0 - symbol:AgaP_AGAP008578 "AGAP008578-PA" species:7165 "Anopheles gambiae" [GO:0004004 "ATP-dependent RNA helicase activity" evidence=IBA] [GO:0010501 "RNA secondary structure unwinding" evidence=IBA] [GO:0043186 "P granule" evidence=IBA] [GO:0048471 "perinuclear region of cytoplasm" evidence=IBA] InterPro:IPR011545 Pfam:PF00270 InterPro:IPR001650 InterPro:IPR000629 Pfam:PF00271 I…	596	123	545	70.97
Bger_00529-RA_mrna	gene-C0J52_00529	mRNA	.	.	.	PSN57619.1	hypothetical protein	.	PYGN01000018.1:1514260-1570363	4405	3.25254	6.95983	0.0333377	0.193136	6.78737	5.88925	4.8731	8.78905	6.69996	6.09444	5.72436	5.84895	270	1243	474	686	877	708	5.28184	61.1793	23.7434	10.4951	9.6491	8.26489	10.5716	106.983	44.7573	18.7423	18.0824	15.1165	4335	55	3946	89.78	FB|FBgn0041181 - symbol:Tep3 "Thioester-containing protein 3" species:7227 "Drosophila melanogaster" [GO:0004866 "endopeptidase inhibitor activity" evidence=IEA] [GO:0005615 "extracellular space" evidence=IEA] [GO:0006909 "phagocytosis" evidence=IMP] [GO:0050830 "defense response to Gram-positive bacterium" evidence=IMP] [GO:0098542 "defense response to other organism" evidence=IMP] InterPro:IPR0…	1469	66	1365	88.5
Bger_00538-RA_mrna	gene-C0J52_00538	mRNA	.	.	.	PSN57592.1	hypothetical protein	.	PYGN01000018.1:1757457-1758473	1017	3.56968	7.30605	0.0365248	0.202254	6.90062	6.12386	5.19551	9.31419	6.19218	6.06513	6.37766	5.9288	340	1790	332	672	1389	749	28.8311	381.729	72.0634	44.4919	66.1839	37.88	57.7056	667.523	135.843	79.4541	124.029	69.2825	1017	4	163	15.73	ZFIN|ZDB-GENE-030131-5134 - symbol:ier5l "immediate early response 5-like" species:7955 "Danio rerio" [GO:0003674 "molecular_function" evidence=ND] [GO:0005575 "cellular_component" evidence=ND] [GO:0008150 "biological_process" evidence=ND] ZFIN:ZDB-GENE-030131-5134 Proteomes:UP000000437 InterPro:IPR008653 PANTHER:PTHR15895 Pfam:PF05760 GeneTree:ENSGT00900000141021 CTD:389792 OMA:ARFEDFC EMBL:CR92…	305	8	60	17.38
Bger_00546-RA_mrna	gene-C0J52_00546	mRNA	.	.	PRDX6_3	PSN57552.1	Peroxiredoxin-6	.	PYGN01000018.1:2445671-2461138	1065	-2.64929	5.70537	0.00301081	0.0434993	4.85896	6.23626	4.76043	5.20406	4.61238	6.38444	5.92727	6.39707	249	101	108	841	1012	1041	20.1874	20.4419	22.3303	53.2099	46.0337	50.2833	40.4052	35.7465	42.0936	95.0227	86.2673	91.9681	471	16	433	88.75	FB|FBgn0033520 - symbol:Prx2540-1 "Peroxiredoxin 2540-1" species:7227 "Drosophila melanogaster" [GO:0005829 "cytosol" evidence=IBA;IDA] [GO:0042744 "hydrogen peroxide catabolic process" evidence=IBA;IDA] [GO:0004601 "peroxidase activity" evidence=IBA;IDA] [GO:0055114 "oxidation-reduction process" evidence=IEA] [GO:0045454 "cell redox homeostasis" evidence=IEA;IBA] [GO:0051920 "peroxiredoxin activ…	220	81	220	63.64
Bger_00552-RA_mrna	gene-C0J52_00552	mRNA	.	.	.	PSN57615.1	hypothetical protein	.	PYGN01000018.1:3187177-3211310	1396	2.69971	3.87062	0.00622633	0.0677754	4.43255	3.07816	4.86274	4.35958	4.07532	2.4374	3.43535	3.36172	268	55	73	45	166	116	16.585	8.42596	11.4255	2.16305	5.76095	4.23944	33.195	14.7343	21.5375	3.8628	10.796	7.75394	942	145	919	82.27	FB|FBgn0040491 - symbol:Buffy "Buffy" species:7227 "Drosophila melanogaster" [GO:0006915 "apoptotic process" evidence=ISS;NAS] [GO:0042981 "regulation of apoptotic process" evidence=TAS] [GO:0012501 "programmed cell death" evidence=TAS] [GO:0043066 "negative regulation of apoptotic process" evidence=IGI;IMP] [GO:0005783 "endoplasmic reticulum" evidence=IDA] [GO:0009267 "cellular response to starv…	313	47	297	80.19
Bger_00581-RA_mrna	gene-C0J52_00581	mRNA	.	.	.	PSN55192.1	hypothetical protein	.	PYGN01000075.1:1548528-1567693	1358	-8.57753	9.66562	4.49441e-05	0.00255098	7.2019	10.3924	6.85543	8.25741	6.49286	9.85049	10.1619	11.1647	1095	859	410	9396	19353	28684	69.6505	137.149	66.6403	466.493	690.779	1086.99	139.406	239.83	125.62	833.067	1294.52	1988.1	513				No hit
Bger_00582-RA_mrna	gene-C0J52_00582	mRNA	.	.	.	PSN55189.1	hypothetical protein	.	PYGN01000075.1:1707537-1784542	2652	-2.98295	3.46975	0.00300978	0.0434993	2.67474	4.06842	2.40552	2.88582	2.73289	3.72993	4.1391	4.33624	41	18	26	125	281	240	1.31545	1.44067	2.11165	3.16941	5.12709	4.65576	2.63287	2.51927	3.98054	5.65996	9.60819	8.51538	441				No hit
Bger_00593-RA_mrna	gene-C0J52_00593	mRNA	.	.	.	PSN55166.1	hypothetical protein	.	PYGN01000075.1:2217056-2219754	2014	3.10241	6.74065	0.00338052	0.047024	7.33716	5.70088	7.10873	7.49149	7.41125	6.10682	5.44375	5.55208	1307	504	779	692	719	574	56.082	54.2495	85.341	23.1473	17.288	14.6626	112.249	94.8652	160.871	41.3367	32.3977	26.8179	1746	1	1738	99.54	UNIPROTKB|C3XQJ3 - symbol:BRAFLDRAFT_107109 "Putative uncharacterized protein" species:7739 "Branchiostoma floridae" [GO:0005813 "centrosome" evidence=IBA] [GO:0005929 "cilium" evidence=IBA] [GO:0030992 "intraciliary transport particle B" evidence=IBA] [GO:0042073 "intraciliary transport" evidence=IBA] InterPro:IPR018799 GO:GO:0005813 GO:GO:0005929 GO:GO:0060271 GO:GO:0008017 GO:GO:0042073 Proteo…	506	1	501	99.01
Bger_00604-RA_mrna	gene-C0J52_00604	mRNA	.	.	.	PSN55183.1	hypothetical protein	.	PYGN01000075.1:2325796-2327657	962	9.87874	9.1047	0.00553826	0.063896	7.73459	6.64866	5.49954	11.495	6.20922	6.52791	6.3838	7.03426	422	8126	336	930	1395	1626	37.843	1832.23	76.896	65.1694	70.2885	86.9483	75.7431	3203.99	144.952	116.38	131.721	159.028	687	91	682	86.17	UNIPROTKB|Q7Q431 - symbol:AgaP_AGAP008182 "AGAP008182-PA" species:7165 "Anopheles gambiae" [GO:0005615 "extracellular space" evidence=IBA] [GO:0007623 "circadian rhythm" evidence=IBA] [GO:0032504 "multicellular organism reproduction" evidence=IBA] GO:GO:0007623 GO:GO:0005615 GO:GO:0032504 Proteomes:UP000007062 InterPro:IPR010562 Pfam:PF06585 SMART:SM00700 EMBL:AAAB01008964 OMA:MQLPCIS eggNOG:ENOG…	238	41	235	81.93
Bger_00605-RA_mrna	gene-C0J52_00605	mRNA	.	.	.	PSN55182.1	hypothetical protein	.	PYGN01000075.1:2328021-2333046	857	3.21263	3.90732	0.011683	0.101387	4.25995	2.91982	3.00432	5.49277	4.28275	3.64193	2.29381	2.82371	67	124	85	117	66	76	6.6886	31.3476	21.6899	9.17679	3.71236	4.54361	13.3873	54.817	40.8864	16.388	6.95697	8.31026	753	428	707	37.18	UNIPROTKB|Q7Q431 - symbol:AgaP_AGAP008182 "AGAP008182-PA" species:7165 "Anopheles gambiae" [GO:0005615 "extracellular space" evidence=IBA] [GO:0007623 "circadian rhythm" evidence=IBA] [GO:0032504 "multicellular organism reproduction" evidence=IBA] GO:GO:0007623 GO:GO:0005615 GO:GO:0032504 Proteomes:UP000007062 InterPro:IPR010562 Pfam:PF06585 SMART:SM00700 EMBL:AAAB01008964 OMA:MQLPCIS eggNOG:ENOG…	238	139	234	40.34
Bger_00608-RA_mrna	gene-C0J52_00608	mRNA	.	.	.	PSN55187.1	hypothetical protein	.	PYGN01000075.1:2339366-2345096	886	2.34844	4.25669	0.0497862	0.24561	4.39916	3.6293	2.82384	5.67426	4.69938	3.7616	3.52702	3.59927	58	141	115	128	178	139	5.59566	34.418	28.4626	9.66535	9.7363	8.06918	11.1997	60.1862	53.6532	17.2605	18.2459	14.7585	609	313	604	47.95	UNIPROTKB|E9GGQ4 - symbol:DAPPUDRAFT_303441 "Putative uncharacterized protein" species:6669 "Daphnia pulex" [GO:0005615 "extracellular space" evidence=IBA] [GO:0007623 "circadian rhythm" evidence=IBA] [GO:0032504 "multicellular organism reproduction" evidence=IBA] InterPro:IPR010562 Pfam:PF06585 SMART:SM00700 Proteomes:UP000000305 eggNOG:ENOG410IXVP eggNOG:ENOG41122YZ EMBL:GL732543 EnsemblMetazoa…	247	147	243	39.27
Bger_00626-RA_mrna	gene-C0J52_00626	mRNA	.	.	.	PSN55210.1	hypothetical protein	.	PYGN01000075.1:2602163-2630850	3806	3.84331	5.70495	0.0108475	0.0968287	5.62687	4.41601	4.34268	7.6681	4.86984	4.01031	5.07749	4.16023	184	570	130	154	554	211	4.16796	32.4621	7.50911	2.7201	7.04576	2.84997	8.3422	56.7659	14.155	4.85758	13.2038	5.2126	3384	241	3115	84.96	FB|FBgn0003328 - symbol:scb "scab" species:7227 "Drosophila melanogaster" [GO:0003344 "pericardium morphogenesis" evidence=IMP] [GO:0008305 "integrin complex" evidence=ISS;IDA;NAS;IPI] [GO:0007391 "dorsal closure" evidence=IMP;TAS] [GO:0007431 "salivary gland development" evidence=IMP] [GO:0046982 "protein heterodimerization activity" evidence=IPI] [GO:0035001 "dorsal trunk growth, open tracheal …	1115	40	1081	93.45
Bger_00628-RA_mrna	gene-C0J52_00628	mRNA	.	.	.	PSN55204.1	hypothetical protein	.	PYGN01000075.1:2637035-2666422	2526	-3.85114	5.23283	0.00897961	0.0858396	3.45575	5.79636	1.42081	4.02397	4.92246	6.57471	5.4767	5.33766	16	43	135	961	736	493	0.544363	3.67378	11.7287	25.6501	14.1112	10.0367	1.08955	6.42428	22.1091	45.8061	26.4444	18.3571	2025	434	761	16.2	UNIPROTKB|E9PDS3 - symbol:ITGA9 "Integrin alpha-9" species:9606 "Homo sapiens" [GO:0007155 "cell adhesion" evidence=IEA] [GO:0007229 "integrin-mediated signaling pathway" evidence=IEA] [GO:0008305 "integrin complex" evidence=IEA] InterPro:IPR000413 PRINTS:PR01185 Pfam:PF01839 Proteomes:UP000005640 GO:GO:0007155 GO:GO:0007229 EMBL:AC092055 InterPro:IPR013517 GO:GO:0008305 GeneTree:ENSGT00760000118…	632	278	381	16.46
Bger_00720-RA_mrna	gene-C0J52_00720	mRNA	.	.	en	PSN51464.1	Segmentation polarity homeobox protein engrailed	.	PYGN01000196.1:268615-295271	1148	9.62234	4.18446	0.00109427	0.0228748	4.07262	1.93421	2.37668	6.4709	3.37026	2.46331	0.670332	2.66899	40	247	43	46	10	67	2.94751	46.5925	8.21588	2.65854	0.385035	2.97044	5.89947	81.4754	15.4873	4.74765	0.721558	5.43294	819	391	778	47.37	FB|FBgn0000577 - symbol:en "engrailed" species:7227 "Drosophila melanogaster" [GO:0005634 "nucleus" evidence=IDA] [GO:0000122 "negative regulation of transcription by RNA polymerase II" evidence=IMP] [GO:0000980 "RNA polymerase II distal enhancer sequence-specific DNA binding" evidence=IDA] [GO:0001078 "transcriptional repressor activity, RNA polymerase II proximal promoter sequence-specific DNA …	552	414	542	23.37
Bger_00721-RA_mrna	gene-C0J52_00721	mRNA	.	.	HME60	PSN51465.1	Homeobox protein E60	.	PYGN01000196.1:330665-335378	444	5.80767	3.36587	0.0100094	0.0923508	3.10803	1.96281	1.10647	5.63356	2.58405	1.70372	1.59019	2.59451	11	137	23	23	34	63	1.9532	66.7728	11.1507	3.36439	3.67518	7.29703	3.90934	116.765	21.0195	6.00816	6.8873	13.3463	444	70	403	75.23	FB|FBgn0000577 - symbol:en "engrailed" species:7227 "Drosophila melanogaster" [GO:0005634 "nucleus" evidence=IDA] [GO:0000122 "negative regulation of transcription by RNA polymerase II" evidence=IMP] [GO:0000980 "RNA polymerase II distal enhancer sequence-specific DNA binding" evidence=IDA] [GO:0001078 "transcriptional repressor activity, RNA polymerase II proximal promoter sequence-specific DNA …	552	431	542	20.29
Bger_00783-RA_mrna	gene-C0J52_00783	mRNA	.	.	aldh1l1	PSN58464.1	Cytosolic 10-formyltetrahydrofolate dehydrogenase	.	PYGN01000001.1:2360134-2397194	2655	-2.19696	3.89358	0.040342	0.216783	3.30792	4.28688	2.84505	3.70845	3.37026	5.0313	4.01792	3.81143	59	34	43	323	257	163	1.8886	2.74866	3.52943	8.20249	4.68348	3.14607	3.78004	4.80653	6.65312	14.6481	8.77686	5.75417	2499	124	2497	95	UNIPROTKB|E9H8V6 - symbol:DAPPUDRAFT_326816 "10-formyltetrahydrofolate dehydrogenase" species:6669 "Daphnia pulex" [GO:0016155 "formyltetrahydrofolate dehydrogenase activity" evidence=IBA] [GO:0019145 "aminobutyraldehyde dehydrogenase activity" evidence=IBA] [GO:0047105 "4-trimethylammoniobutyraldehyde dehydrogenase activity" evidence=IBA] InterPro:IPR002376 InterPro:IPR011034 InterPro:IPR011407 …	924	2	840	90.8
Bger_00788-RA_mrna	gene-C0J52_00788	mRNA	.	.	.	PSN58469.1	hypothetical protein	.	PYGN01000001.1:2689583-2718155	3951	2.14631	4.56513	0.0232282	0.155761	4.98295	3.96807	4.35751	5.10335	5.48799	4.27453	3.54906	4.08061	186	94	202	187	181	199	4.05766	5.15902	11.234	3.18127	2.21273	2.58804	8.12144	9.02149	21.1765	5.68114	4.14667	4.73353	3357	901	1243	10.22	FB|FBgn0003575 - symbol:su(sable) "suppressor of sable" species:7227 "Drosophila melanogaster" [GO:0005654 "nucleoplasm" evidence=IDA] [GO:0003723 "RNA binding" evidence=IDA] [GO:0046872 "metal ion binding" evidence=IEA] [GO:0045892 "negative regulation of transcription, DNA-templated" evidence=IBA;IMP;IDA] [GO:0005700 "polytene chromosome" evidence=IDA] [GO:0071027 "nuclear RNA surveillance" evi…	1325	335	420	6.49
Bger_00813-RA_mrna	gene-C0J52_00813	mRNA	.	.	.	PSN58493.1	hypothetical protein	.	PYGN01000001.1:7017886-7042992	943	3.02403	2.94207	0.00282833	0.0416197	3.61549	2.23683	3.81807	3.78477	3.24364	2.01528	2.51892	2.17629	125	36	39	31	80	44	11.4014	8.09636	9.04695	2.21028	4.11075	2.39801	22.8199	14.158	17.0539	3.94714	7.70356	4.38595	720	82	556	65.97	UNIPROTKB|O96790 - symbol:O96790 "Serine protease inhibitor dipetalogastin" species:72496 "Dipetalogaster maximus" [GO:0004867 "serine-type endopeptidase inhibitor activity" evidence=IDA] [GO:0005575 "cellular_component" evidence=ND] [GO:0050819 "negative regulation of coagulation" evidence=IDA] InterPro:IPR002350 InterPro:IPR036058 Pfam:PF00050 Pfam:PF07648 PROSITE:PS00282 PROSITE:PS51465 SMART:…	351	190	345	44.44
Bger_00817-RA_mrna	gene-C0J52_00817	mRNA	.	.	.	PSN58497.1	hypothetical protein	.	PYGN01000001.1:7171572-7189450	1887	-2.56003	3.9485	0.0150901	0.11916	3.15302	4.46688	2.54162	3.92626	2.99118	4.06209	4.50874	4.8298	46	40	32	160	368	343	2.09768	4.52405	3.62914	5.69826	9.44306	9.33096	4.19852	7.91113	6.84108	10.176	17.6963	17.0663	1755	25	1588	89.12	UNIPROTKB|Q7PX65 - symbol:AgaP_AGAP001236 "AGAP001236-PA" species:7165 "Anopheles gambiae" [GO:0005351 "carbohydrate:proton symporter activity" evidence=IBA] [GO:0005355 "glucose transmembrane transporter activity" evidence=IBA] [GO:0005887 "integral component of plasma membrane" evidence=IBA] [GO:0046323 "glucose import" evidence=IBA] InterPro:IPR005828 InterPro:IPR005829 Pfam:PF00083 PROSITE:PS…	577	45	403	62.22
Bger_00827-RA_mrna	gene-C0J52_00827	mRNA	.	.	.	PSN38076.1	hypothetical protein	.	PYGN01001050.1:115442-116056	615	2.27615	5.56147	0.0117064	0.101387	6.01559	4.89189	6.37106	6.11953	5.55618	5.04423	4.79353	4.8379	780	193	212	326	452	345	109.52	68.0471	75.9032	35.706	35.5699	28.8356	219.205	118.993	143.081	63.7641	66.658	52.7403	615	1	520	84.55	FB|FBgn0035122 - symbol:mRpL17 "mitochondrial ribosomal protein L17" species:7227 "Drosophila melanogaster" [GO:0006412 "translation" evidence=ISS] [GO:0005762 "mitochondrial large ribosomal subunit" evidence=ISS;IBA;TAS] [GO:0003735 "structural constituent of ribosome" evidence=ISS;IBA;TAS] [GO:0032543 "mitochondrial translation" evidence=TAS] [GO:0000002 "mitochondrial genome maintenance" evide…	176	1	174	98.86
Bger_00844-RA_mrna	gene-C0J52_00844	mRNA	.	.	Gpn1	PSN38114.1	GPN-loop GTPase 1	.	PYGN01001050.1:380602-384738	1346	2.07511	6.46429	0.0407439	0.218573	6.90015	5.85946	7.08776	6.7721	6.84058	6.04168	5.68177	5.85495	1288	305	523	661	851	711	82.6656	49.0272	85.7717	33.0981	30.6328	27.1485	165.456	85.7331	161.683	59.1068	57.406	49.6546	1140	55	817	66.93	ZFIN|ZDB-GENE-040801-154 - symbol:gpn1 "GPN-loop GTPase 1" species:7955 "Danio rerio" [GO:0003924 "GTPase activity" evidence=IEA;IBA] [GO:1990022 "RNA polymerase III complex import into nucleus" evidence=IBA] [GO:0005622 "intracellular" evidence=IBA] [GO:0044376 "RNA polymerase II complex import to nucleus" evidence=IBA] InterPro:IPR030230 InterPro:IPR003593 InterPro:IPR004130 InterPro:IPR027417 …	400	45	298	63.5
Bger_00855-RA_mrna	gene-C0J52_00855	mRNA	.	.	HDAC3	PSN38082.1	Histone deacetylase 3	.	PYGN01001050.1:515532-516833	1302	2.14948	5.23828	0.0131367	0.109164	5.68655	4.63677	5.93241	5.81739	5.30984	4.58295	4.72097	4.6064	573	156	178	234	429	292	38.0182	25.9829	30.113	12.0925	15.9584	11.5405	76.0936	45.4358	56.7643	21.5948	29.9061	21.1075	1302	1	1282	98.46	FB|FBgn0025825 - symbol:HDAC3 "Histone deacetylase 3" species:7227 "Drosophila melanogaster" [GO:0004407 "histone deacetylase activity" evidence=IMP;IDA] [GO:0016573 "histone acetylation" evidence=IDA] [GO:0005634 "nucleus" evidence=IDA] [GO:0005737 "cytoplasm" evidence=IDA] [GO:0006355 "regulation of transcription, DNA-templated" evidence=IDA] [GO:0005515 "protein binding" evidence=IPI] [GO:0043…	438	1	432	98.63
Bger_00882-RA_mrna	gene-C0J52_00882	mRNA	.	.	.	PSN46733.1	hypothetical protein	.	PYGN01000418.1:666180-697920	2969	-3.19357	6.02776	0.00132419	0.0260201	4.92006	6.629	4.71509	5.58103	4.46408	6.45876	6.8694	6.55883	241	132	97	886	1960	1166	7.01345	9.57868	7.16149	20.1029	31.9946	20.1944	14.0375	16.7501	13.4997	35.8999	59.958	36.9356	1272	967	1267	23.66	FB|FBgn0262515 - symbol:VhaAC45 "Vacuolar H[+] ATPase AC45 accessory subunit" species:7227 "Drosophila melanogaster" [GO:0046933 "proton-transporting ATP synthase activity, rotational mechanism" evidence=IEA] [GO:0046961 "proton-transporting ATPase activity, rotational mechanism" evidence=IEA;IC] [GO:0033180 "proton-transporting V-type ATPase, V1 domain" evidence=IEA] [GO:0015991 "ATP hydrolysis …	379	271	377	28.23
Bger_00889-RA_mrna	gene-C0J52_00889	mRNA	.	.	APLP	PSN46736.1	Apolipophorin	.	PYGN01000418.1:852062-914892	10385	-4.79894	11.6195	0.000541223	0.014388	10.0634	12.3459	10.3719	10.0554	9.76291	12.3961	12.2931	12.3485	12630	2994	3995	54910	84837	65179	105.101	62.5325	84.9123	356.525	395.988	322.992	210.36	109.35	160.063	636.685	742.083	590.752	10080	196	10018	97.45	FB|FBgn0087002 - symbol:apolpp "apolipophorin" species:7227 "Drosophila melanogaster" [GO:0019841 "retinol binding" evidence=IDA] [GO:0005504 "fatty acid binding" evidence=IDA] [GO:0006869 "lipid transport" evidence=IMP;IDA] [GO:0005319 "lipid transporter activity" evidence=IMP;IDA] [GO:0005576 "extracellular region" evidence=NAS] [GO:0020037 "heme binding" evidence=IDA] [GO:0006810 "transport" e…	3351	43	3337	98.33
Bger_00899-RA_mrna	gene-C0J52_00899	mRNA	.	.	AASS	PSN46751.1	Alpha-aminoadipic semialdehyde synthase	.	PYGN01000418.1:1166284-1188816	5131	-3.57589	7.987	0.00689594	0.0723786	6.60288	8.59194	6.60035	7.55552	5.65278	9.05363	8.25741	8.46478	916	527	227	5404	5157	4404	15.4133	22.2378	9.7373	71.016	48.717	44.1713	30.8498	38.8869	18.3552	126.821	91.2959	80.7893	2757	91	2752	96.55	FB|FBgn0025687 - symbol:LKRSDH "Lysine ketoglutarate reductase/saccharopine dehydrogenase" species:7227 "Drosophila melanogaster" [GO:0055114 "oxidation-reduction process" evidence=IEA] [GO:0031060 "regulation of histone methylation" evidence=IDA] [GO:0034969 "histone arginine methylation" evidence=IDA] [GO:0004753 "saccharopine dehydrogenase activity" evidence=IBA] [GO:0006091 "generation of pre…	928	22	926	97.52
Bger_00929-RA_mrna	gene-C0J52_00929	mRNA	.	.	CNOT2	PSN53593.1	CCR4-NOT transcription complex subunit 2	.	PYGN01000121.1:553603-570358	1851	2.11159	4.75305	0.0188932	0.13821	5.19457	4.17838	5.35552	5.48135	4.74684	4.44023	3.98057	4.11432	381	123	119	211	250	204	17.7676	14.3765	14.0886	7.6628	6.5373	5.66184	35.562	25.1399	26.5575	13.6843	12.2509	10.3555	1236	220	1234	82.12	UNIPROTKB|Q5TT44 - symbol:AgaP_AGAP003525 "AGAP003525-PA" species:7165 "Anopheles gambiae" [GO:0000288 "nuclear-transcribed mRNA catabolic process, deadenylation-dependent decay" evidence=IBA] [GO:0000932 "P-body" evidence=IBA] [GO:0017148 "negative regulation of translation" evidence=IBA] [GO:0030015 "CCR4-NOT core complex" evidence=IBA] InterPro:IPR007282 Pfam:PF04153 GO:GO:0005634 GO:GO:000635…	579	187	579	67.88
Bger_00952-RA_mrna	gene-C0J52_00952	mRNA	.	.	.	PSN53585.1	Histone deacetylase complex subunit SAP30	.	PYGN01000121.1:1711632-1720530	886	3.69513	5.02449	0.000178304	0.00678731	5.61619	3.83607	6.2922	5.31116	5.24521	3.57221	4.37532	3.56067	738	109	170	111	334	135	71.9149	26.5547	42.1376	8.42055	18.2403	7.81499	143.938	46.4357	79.4311	15.0375	34.1823	14.2936	516	4	514	99.03	FB|FBgn0030788 - symbol:Sap30 "SIN3-associated polypeptide 30" species:7227 "Drosophila melanogaster" [GO:0010389 "regulation of G2/M transition of mitotic cell cycle" evidence=IMP] [GO:0000118 "histone deacetylase complex" evidence=ISS;IBA] [GO:0003712 "transcription cofactor activity" evidence=IBA] [GO:0006355 "regulation of transcription, DNA-templated" evidence=IBA] [GO:0004407 "histone deace…	173	3	173	98.84
Bger_00959-RA_mrna	gene-C0J52_00959	mRNA	.	.	gly-10	PSN53588.1	putative polypeptide N-acetylgalactosaminyltransferase 10	.	PYGN01000121.1:1891080-1909789	3456	2.4244	3.62651	0.0311942	0.1856	4.11624	2.87004	4.73794	3.89217	3.7186	2.32885	3.76529	2.51598	245	39	56	41	213	59	6.11348	2.44717	3.53046	0.795884	2.98439	0.877165	12.2362	4.27933	6.65507	1.4213	5.59276	1.60434	1764	226	1735	85.6	WB|WBGene00001635 - symbol:gly-10 species:6239 "Caenorhabditis elegans" [GO:0000139 "Golgi membrane" evidence=IEA] [GO:0003674 "molecular_function" evidence=ND] [GO:0004653 "polypeptide N-acetylgalactosaminyltransferase activity" evidence=IEA;IBA] [GO:0005575 "cellular_component" evidence=ND] [GO:0005794 "Golgi apparatus" evidence=IEA;IBA] [GO:0006486 "protein glycosylation" evidence=IEA] [GO:000…	684	141	672	77.78
Bger_01001-RA_mrna	gene-C0J52_01001	mRNA	.	.	PLA2G12B	PSN58156.1	Group XIIB secretory phospholipase A2-like protein	.	PYGN01000008.1:2363109-2372849	3260	-2.58588	4.73928	0.0161678	0.123979	3.7259	5.2279	4.72083	3.82146	2.63539	4.61797	5.5014	5.56433	242	37	24	240	749	579	6.40597	2.45069	1.57031	4.96104	11.1283	9.12725	12.8216	4.28547	2.9601	8.85947	20.8545	16.6938	396	1	391	98.74	FB|FBgn0036545 - symbol:GXIVsPLA2 "GXIVsPLA2" species:7227 "Drosophila melanogaster" [GO:0006644 "phospholipid metabolic process" evidence=IEA] [GO:0016042 "lipid catabolic process" evidence=IEA] [GO:0004623 "phospholipase A2 activity" evidence=IEA] [GO:0005509 "calcium ion binding" evidence=IEA] [GO:0050482 "arachidonic acid secretion" evidence=IEA] [GO:0005576 "extracellular region" evidence=IE…	230	1	136	59.13
Bger_01003-RA_mrna	gene-C0J52_01003	mRNA	.	.	CRPI_0	PSN58153.1	Allergen Cr-PI	.	PYGN01000008.1:2388877-2419707	2752	-14.8934	10.7738	4.23678e-05	0.00242641	7.25942	11.2914	7.17617	8.86462	5.73746	10.9961	10.1808	12.6972	1370	1310	241	20800	19609	83001	42.9945	103.224	19.3015	509.622	345.388	1552.12	86.0536	180.506	36.3842	910.088	647.259	2838.83	2061	115	2020	92.48	FB|FBgn0002563 - symbol:Lsp1beta "Larval serum protein 1 beta" species:7227 "Drosophila melanogaster" [GO:0005616 "larval serum protein complex" evidence=IDA] [GO:0046331 "lateral inhibition" evidence=IMP] GO:GO:0045735 Proteomes:UP000000803 EMBL:AE014134 InterPro:IPR014756 SUPFAM:SSF81296 GO:GO:0046331 Gene3D:1.10.1280.10 InterPro:IPR008922 SUPFAM:SSF48056 OrthoDB:EOG091G028S Gene3D:1.20.1370.10…	789	28	755	92.27
Bger_01091-RA_mrna	gene-C0J52_01091	mRNA	.	.	tsl	PSN54644.1	Torso-like protein	.	PYGN01000086.1:2274135-2314903	2840	6.17276	6.8792	0.0106928	0.0959146	6.01127	5.06588	4.41536	9.15437	4.46408	5.36256	4.81188	5.02321	194	1602	97	409	458	394	5.90066	122.28	7.49261	9.69876	7.80461	7.12704	11.8102	213.829	14.1239	17.3201	14.6259	13.0354	1047	19	1045	98.09	FB|FBgn0003867 - symbol:tsl "torso-like" species:7227 "Drosophila melanogaster" [GO:0008293 "torso signaling pathway" evidence=IMP;TAS] [GO:0008595 "anterior/posterior axis specification, embryo" evidence=TAS] [GO:0005576 "extracellular region" evidence=IDA] [GO:0009880 "embryonic pattern specification" evidence=IEP;IMP] [GO:0007362 "terminal region determination" evidence=IMP] [GO:0040018 "posit…	353	10	346	95.47
Bger_01123-RA_mrna	gene-C0J52_01123	mRNA	.	.	GART	PSN52973.1	Trifunctional purine biosynthetic protein adenosine-3	.	PYGN01000142.1:549760-589723	3614	-3.42929	5.20789	0.00168436	0.0300771	3.94934	5.72698	4.41536	2.88582	4.54685	4.84186	6.05596	6.28313	194	18	103	282	1108	961	4.61953	1.06847	6.25325	5.25059	14.8578	13.681	9.24601	1.86842	11.7876	9.37655	27.8436	25.0225	2697	1	2695	99.93	UNIPROTKB|A0A547 - symbol:GART "Glycinamide ribonucleotide synthetase-aminoimidazole ribonucleotide synthetase-glycinamide ribonucleotide transformylase" species:9031 "Gallus gallus" [GO:0004637 "phosphoribosylamine-glycine ligase activity" evidence=IEA] [GO:0004641 "phosphoribosylformylglycinamidine cyclo-ligase activity" evidence=IEA] [GO:0004644 "phosphoribosylglycinamide formyltransferase act…	1003	1	1003	100
Bger_01138-RA_mrna	gene-C0J52_01138	mRNA	.	.	DNAH10_3	PSN53009.1	Dynein heavy chain 10	.	PYGN01000142.1:915429-951783	3003	4.40533	4.06353	0.000256608	0.00877021	4.77222	2.6878	4.32014	5.28512	4.7114	3.61906	2.29381	2.15052	181	107	116	115	66	43	5.19613	7.6909	8.46525	2.56497	1.05257	0.722478	10.4001	13.4489	15.9574	4.58055	1.97251	1.32141	3003	19	3001	99.33	ZFIN|ZDB-GENE-060531-163 - symbol:si:dkeyp-86b9.1 "si:dkeyp-86b9.1" species:7955 "Danio rerio" [GO:0008569 "ATP-dependent microtubule motor activity, minus-end-directed" evidence=IBA] [GO:0051959 "dynein light intermediate chain binding" evidence=IBA] [GO:0016887 "ATPase activity" evidence=IEA] [GO:0003777 "microtubule motor activity" evidence=IEA] [GO:0007018 "microtubule-based movement" evidenc…	4626	3488	4626	24.62
Bger_01148-RA_mrna	gene-C0J52_01148	mRNA	.	.	DPYD	PSN52992.1	Dihydropyrimidine dehydrogenase [NADP(+)]	.	PYGN01000142.1:1224427-1253567	4660	-2.59664	6.79416	0.0169408	0.129024	5.9324	7.28073	5.69614	6.37541	5.72566	6.76248	7.41668	7.66301	485	231	239	1096	2872	2521	8.98012	10.7488	11.3081	15.8474	29.871	27.8373	17.9738	18.7963	21.3163	28.3005	55.9784	50.9144	2778	118	2767	95.39	UNIPROTKB|E9HC99 - symbol:DAPPUDRAFT_202177 "Putative uncharacterized protein" species:6669 "Daphnia pulex" [GO:0005737 "cytoplasm" evidence=IBA] [GO:0006212 "uracil catabolic process" evidence=IBA] [GO:0017113 "dihydropyrimidine dehydrogenase (NADP+) activity" evidence=IBA] InterPro:IPR001295 InterPro:IPR005720 InterPro:IPR009051 InterPro:IPR013785 InterPro:IPR023753 Pfam:PF01180 Pfam:PF07992 PR…	1040	6	1022	97.79
Bger_01149-RA_mrna	gene-C0J52_01149	mRNA	.	.	.	PSN52991.1	hypothetical protein	.	PYGN01000142.1:1315322-1326588	3415	-6.85536	9.08367	3.20342e-05	0.00199649	7.10134	9.80681	7.39414	6.85851	7.05136	9.23399	9.77045	10.416	1595	324	606	6125	14750	17066	40.345	20.5381	39.142	120.938	209.356	257.173	80.7508	35.9147	73.7842	215.972	392.334	470.37	1596	7	1525	95.18	ZFIN|ZDB-GENE-030131-647 - symbol:phgdh "phosphoglycerate dehydrogenase" species:7955 "Danio rerio" [GO:0005575 "cellular_component" evidence=ND] [GO:0016491 "oxidoreductase activity" evidence=IEA] [GO:0008652 "cellular amino acid biosynthetic process" evidence=IEA] [GO:0051287 "NAD binding" evidence=IEA] [GO:0004617 "phosphoglycerate dehydrogenase activity" evidence=IEA] [GO:0055114 "oxidation-r…	528	4	496	93.37
Bger_01152-RA_mrna	gene-C0J52_01152	mRNA	.	.	.	PSN53024.1	hypothetical protein	.	PYGN01000142.1:1411276-1415567	1281	20.4722	7.47214	0.0011083	0.0228748	5.63642	4.13526	3.63541	9.96551	3.30834	4.12836	4.16311	4.11432	109	2813	41	168	286	204	7.35034	476.228	6.95164	8.83692	10.8055	8.17604	14.7118	832.771	13.1041	15.781	20.2495	14.954	696				No hit
Bger_01154-RA_mrna	gene-C0J52_01154	mRNA	.	.	.	PSN53022.1	hypothetical protein	.	PYGN01000142.1:1572942-1601018	5691	50.6653	7.29077	0.000558861	0.0145007	4.45707	2.7669	2.19043	9.84704	1.33376	2.51377	3.3119	2.47505	34	2591	7	48	151	57	0.508951	98.7315	0.264251	0.56098	1.28084	0.51258	1.01867	172.65	0.498124	1.0018	2.4003	0.937508	3297				No hit
Bger_01163-RA_mrna	gene-C0J52_01163	mRNA	.	.	.	PSN53014.1	hypothetical protein	.	PYGN01000142.1:1757416-1772263	459	-2.90807	2.7059	0.021597	0.149719	1.92324	3.34229	1.36319	2.95351	1.45302	3.40851	3.33745	3.28091	15	19	8	98	154	109	2.79704	8.63736	3.78376	14.2571	16.16	12.1529	5.59828	15.104	7.13254	25.4605	30.284	22.2277	459	138	12	27.67	WB|WBGene00018146 - symbol:F37C4.6 species:6239 "Caenorhabditis elegans" [GO:0005622 "intracellular" evidence=IBA] [GO:0016491 "oxidoreductase activity" evidence=IEA;IBA] [GO:0055114 "oxidation-reduction process" evidence=IEA] InterPro:IPR002937 Pfam:PF01593 Proteomes:UP000001940 GO:GO:0016491 Gene3D:3.50.50.60 InterPro:IPR036188 SUPFAM:SSF51905 GO:GO:0005622 EMBL:BX284604 eggNOG:KOG4254 eggNOG:C…	544	489	537	9.01
Bger_01255-RA_mrna	gene-C0J52_01255	mRNA	.	.	.	PSN47883.1	hypothetical protein	.	PYGN01000354.1:1258606-1269920	2175	-3.53581	9.63871	0.00636289	0.0688283	8.32447	10.2796	9.15944	7.7054	8.10857	10.274	10.318	10.2469	5445	585	1266	12605	21566	15177	216.351	58.254	128.493	390.772	480.634	359.091	433.028	101.868	242.215	697.845	900.71	656.777	612	28	553	85.95	RGD|61983 - symbol:Grn "granulin precursor" species:10116 "Rattus norvegicus" [GO:0001835 "blastocyst hatching" evidence=ISO] [GO:0003723 "RNA binding" evidence=IEA;ISO] [GO:0005125 "cytokine activity" evidence=IEA] [GO:0005515 "protein binding" evidence=IPI] [GO:0005575 "cellular_component" evidence=ND] [GO:0005615 "extracellular space" evidence=ISO] [GO:0005739 "mitochondrion" evidence=ISO] [GO…	588	198	351	26.19
Bger_01296-RA_mrna	gene-C0J52_01296	mRNA	.	.	.	PSN57110.1	hypothetical protein	.	PYGN01000027.1:740355-781475	3411	-6.48007	7.11094	0.00243243	0.0378067	5.12155	7.02076	5.91747	4.71204	4.73513	6.56577	5.30388	9.19264	567	71	118	955	651	7302	14.3417	4.49802	7.63469	18.8647	9.24808	110.156	28.705	7.86562	14.3917	33.6887	17.3309	201.475	3411	1660	3388	50.69	FB|FBgn0266435 - symbol:CG45065 species:7227 "Drosophila melanogaster" [GO:0005575 "cellular_component" evidence=ND] [GO:0055114 "oxidation-reduction process" evidence=IEA] [GO:0050660 "flavin adenine dinucleotide binding" evidence=IEA] [GO:0016614 "oxidoreductase activity, acting on CH-OH group of donors" evidence=IEA] [GO:0045455 "ecdysteroid metabolic process" evidence=ISS;IGC] [GO:0016491 "ox…	613	19	604	95.6
Bger_01323-RA_mrna	gene-C0J52_01323	mRNA	.	.	.	PSN57094.1	hypothetical protein	.	PYGN01000027.1:2233042-2285711	5686	-10.9776	5.27589	1.6327e-05	0.00123561	2.37045	6.04093	1.17506	4.08561	1.85068	5.20641	6.39601	6.52037	12	45	12	366	1407	1135	0.180133	1.68609	0.429783	4.33833	11.9921	10.2641	0.360537	2.94843	0.81016	7.74742	22.4732	18.7731	3471	1591	3373	51.37	FB|FBgn0001112 - symbol:Gld "Glucose dehydrogenase" species:7227 "Drosophila melanogaster" [GO:0006006 "glucose metabolic process" evidence=TAS] [GO:0008364 "pupal chitin-based cuticle development" evidence=TAS] [GO:0046693 "sperm storage" evidence=IMP;TAS] [GO:0016614 "oxidoreductase activity, acting on CH-OH group of donors" evidence=IEA] [GO:0055114 "oxidation-reduction process" evidence=IEA] …	625	20	612	94.88
Bger_01327-RA_mrna	gene-C0J52_01327	mRNA	.	.	Gld_18	PSN57098.1	Glucose dehydrogenase [FAD, quinone]	.	PYGN01000027.1:2314001-2315941	1941	-2.8048	4.6371	0.00494236	0.0596288	3.68969	5.16465	2.80232	4.22909	4.03765	4.68556	5.20556	5.60284	57	50	71	252	607	595	2.52028	5.53121	8.03609	8.74195	15.1354	15.7665	5.04436	9.67233	15.1484	15.6114	28.3638	28.8369	1941	70	1936	96.19	FB|FBgn0030590 - symbol:CG9518 species:7227 "Drosophila melanogaster" [GO:0055114 "oxidation-reduction process" evidence=IEA] [GO:0050660 "flavin adenine dinucleotide binding" evidence=IEA] [GO:0016614 "oxidoreductase activity, acting on CH-OH group of donors" evidence=IEA] [GO:0045455 "ecdysteroid metabolic process" evidence=ISS;IGC] [GO:0016491 "oxidoreductase activity" evidence=ISS] [GO:004633…	703	17	618	85.63
Bger_01354-RA_mrna	gene-C0J52_01354	mRNA	.	.	.	PSN49774.1	WSCD family member	.	PYGN01000262.1:391922-435322	3273	-2.37778	3.32685	0.0321427	0.189403	2.58316	3.84409	3.44022	2.29448	2.01477	4.24497	3.43535	3.85195	94	11	14	183	166	168	2.46584	0.708007	0.914934	3.75195	2.44396	2.63346	4.93538	1.23808	1.72469	6.70026	4.57999	4.81659	768	16	715	91.15	FB|FBgn0030634 - symbol:CG9164 species:7227 "Drosophila melanogaster" [GO:0005575 "cellular_component" evidence=ND] [GO:0008150 "biological_process" evidence=ND] InterPro:IPR027417 Proteomes:UP000000803 SUPFAM:SSF52540 GO:GO:0016021 EMBL:AE014298 eggNOG:KOG4157 eggNOG:ENOG4111FP9 EMBL:AY069087 EMBL:AM999314 EMBL:AM999315 EMBL:AM999316 EMBL:AM999317 EMBL:AM999318 EMBL:AM999319 EMBL:AM999320 EMBL:A…	317	7	309	95.58
Bger_01367-RA_mrna	gene-C0J52_01367	mRNA	.	.	Tmem248	PSN49789.1	Transmembrane protein 248	.	PYGN01000262.1:854729-871382	1755	-2.44389	6.80256	0.0213724	0.148761	5.99667	7.31078	5.9835	6.42394	5.58258	7.34388	7.2201	7.36837	594	239	216	1645	2504	2053	29.2405	29.4282	27.0532	63.1728	69.137	60.1911	58.525	51.4606	50.9964	112.815	129.563	110.09	828	10	790	94.32	UNIPROTKB|Q2YDM0 - symbol:TMEM248 "Transmembrane protein 248" species:9913 "Bos taurus" [GO:0016021 "integral component of membrane" evidence=IEA] GO:GO:0016021 Proteomes:UP000009136 eggNOG:ENOG4110155 EMBL:BC110157 RefSeq:NP_001039546.1 RefSeq:XP_005224937.1 UniGene:Bt.96948 PaxDb:Q2YDM0 Ensembl:ENSBTAT00000003816 GeneID:511252 KEGG:bta:511252 CTD:55069 eggNOG:ENOG410IKT0 GeneTree:ENSGT003900000…	314	4	296	93.31
Bger_01390-RA_mrna	gene-C0J52_01390	mRNA	.	.	Dnajb9	PSN49798.1	DnaJ subfamily B member 9	.	PYGN01000262.1:1753727-1762161	1320	2.47098	3.8913	0.0349264	0.198742	4.25356	3.10906	5.15787	3.30404	4.29876	2.21147	3.72068	3.39502	331	25	86	37	206	119	21.6102	3.97477	14.3701	1.86679	7.54953	4.6113	43.2529	6.95061	27.0883	3.33374	14.1478	8.43407	570	28	388	63.33	UNIPROTKB|F1NV86 - symbol:DNAJB9 "Uncharacterized protein" species:9031 "Gallus gallus" [GO:0005783 "endoplasmic reticulum" evidence=IEA] [GO:0030433 "ubiquitin-dependent ERAD pathway" evidence=IEA] [GO:0051787 "misfolded protein binding" evidence=IEA] [GO:0070062 "extracellular exosome" evidence=IEA] InterPro:IPR001623 InterPro:IPR018253 Pfam:PF00226 GO:GO:0005783 Proteomes:UP000000539 GO:GO:007…	216	12	131	55.56
Bger_01398-RA_mrna	gene-C0J52_01398	mRNA	.	.	RAB29_2	PSN49802.1	Ras-related protein Rab-7L1	.	PYGN01000262.1:1938267-1944398	3123	2.43666	4.18328	0.0158572	0.122267	4.64972	3.42786	5.28357	4.20151	4.46408	2.84465	4.09982	3.33909	362	49	97	63	273	114	10.0113	3.3676	6.85004	1.35404	4.23567	1.86585	20.0377	5.88886	12.9126	2.41806	7.93765	3.41264	630	34	523	77.78	UNIPROTKB|E9FRU7 - symbol:DAPPUDRAFT_39774 "Putative uncharacterized protein" species:6669 "Daphnia pulex" [GO:0005739 "mitochondrion" evidence=IBA] [GO:0005802 "trans-Golgi network" evidence=IBA] [GO:0032438 "melanosome organization" evidence=IBA] [GO:0042470 "melanosome" evidence=IBA] InterPro:IPR001806 InterPro:IPR005225 InterPro:IPR030697 Pfam:PF00071 InterPro:IPR027417 GO:GO:0005525 SUPFAM:S…	175	13	175	93.14
Bger_01399-RA_mrna	gene-C0J52_01399	mRNA	.	.	.	PSN56212.1	hypothetical protein	.	PYGN01000049.1:319-20584	1815	2.15168	4.87155	0.0185197	0.136429	5.27294	4.27894	5.75613	4.63167	5.43102	4.19172	4.47844	4.16667	506	67	194	176	360	212	24.0898	7.92912	23.5611	6.50566	9.61193	6.00382	48.2159	13.8655	44.4138	11.6179	18.0128	10.981	1455	1	1429	98.21	UNIPROTKB|E1BQM2 - symbol:TUBGCP4 "Gamma-tubulin complex component" species:9031 "Gallus gallus" [GO:0000923 "equatorial microtubule organizing center" evidence=IBA] [GO:0000930 "gamma-tubulin complex" evidence=IBA] [GO:0005200 "structural constituent of cytoskeleton" evidence=IBA] [GO:0005813 "centrosome" evidence=IBA] [GO:0005816 "spindle pole body" evidence=IBA] [GO:0005874 "microtubule" evide…	665	1	654	98.35
Bger_01400-RA_mrna	gene-C0J52_01400	mRNA	.	.	.	PSN56208.1	hypothetical protein	.	PYGN01000049.1:23650-74536	4568	-28.6706	7.44552	2.86754e-05	0.00191884	3.56689	6.79168	3.26251	3.13939	4.29876	5.05279	5.45547	9.8668	82	22	86	328	725	11659	1.53573	1.03856	4.14125	4.83992	7.68818	131.345	3.07377	1.81611	7.80643	8.64317	14.4077	240.23	4158	10	3280	78.67	UNIPROTKB|A0NGD1 - symbol:AgaP_AGAP009022 "AGAP009022-PA" species:7165 "Anopheles gambiae" [GO:0004568 "chitinase activity" evidence=IBA] [GO:0005576 "extracellular region" evidence=IBA] [GO:0006032 "chitin catabolic process" evidence=IBA] [GO:0008061 "chitin binding" evidence=IBA] InterPro:IPR001223 InterPro:IPR001579 InterPro:IPR002557 InterPro:IPR011583 InterPro:IPR036508 Pfam:PF00704 Pfam:PF0…	2402	1011	2398	57.79
Bger_01402-RA_mrna	gene-C0J52_01402	mRNA	.	.	.	PSN56210.1	hypothetical protein	.	PYGN01000049.1:166107-205364	1808	-10.3816	5.82017	0.000138673	0.00573117	3.34752	5.69116	2.92688	4.08561	3.03006	4.36664	4.6649	8.04194	63	45	33	200	412	3282	3.00857	5.30259	3.91224	7.45233	11.0345	93.3948	6.02167	9.27255	7.37474	13.3084	20.6788	170.819	714	100	658	78.29	UNIPROTKB|Q7Q5I7 - symbol:AgaP_AGAP006414 "AGAP006414-PA" species:7165 "Anopheles gambiae" [GO:0004568 "chitinase activity" evidence=IBA] [GO:0005576 "extracellular region" evidence=IBA] [GO:0006032 "chitin catabolic process" evidence=IBA] [GO:0008061 "chitin binding" evidence=IBA] InterPro:IPR001223 InterPro:IPR001579 InterPro:IPR002557 InterPro:IPR011583 InterPro:IPR036508 Pfam:PF00704 Pfam:PF0…	525	217	400	35.05
Bger_01415-RA_mrna	gene-C0J52_01415	mRNA	.	.	.	PSN56186.1	hypothetical protein	.	PYGN01000049.1:689772-724965	1838	4.00737	7.858	0.0352525	0.1992	7.22087	6.54001	5.52932	9.96705	6.16623	6.5233	6.33179	6.76496	431	2816	326	927	1345	1347	20.2267	332.291	39.0939	33.9761	35.4486	37.6889	40.4839	581.071	73.6937	60.6748	66.4309	68.933	351				No hit
Bger_01434-RA_mrna	gene-C0J52_01434	mRNA	.	.	cher_2	PSN56222.1	Filamin-A	.	PYGN01000049.1:1701575-1765331	3513	-2.54145	7.04421	0.0460248	0.234439	6.10898	7.3683	5.83244	6.93167	5.56283	6.1945	7.93157	7.97883	534	341	213	736	4111	3141	13.1217	21.0063	13.3638	14.1246	56.7215	46.0123	26.2632	36.7334	25.1914	25.2239	106.296	84.1565	2268	1	2266	99.91	FB|FBgn0014141 - symbol:cher "cheerio" species:7227 "Drosophila melanogaster" [GO:0007301 "female germline ring canal formation" evidence=IMP] [GO:0008104 "protein localization" evidence=IMP] [GO:0008302 "female germline ring canal formation, actin assembly" evidence=IMP] [GO:0035324 "female germline ring canal" evidence=IDA] [GO:0051495 "positive regulation of cytoskeleton organization" evidence…	2210	1373	2210	37.92
Bger_01488-RA_mrna	gene-C0J52_01488	mRNA	.	.	.	PSN57175.1	hypothetical protein	.	PYGN01000026.1:2301022-2314904	1967	2.71141	1.77938	0.0238927	0.158711	2.48927	1.43841	2.80232	2.81479	1.85068	1.41604	1.00392	1.89527	57	17	12	17	17	34	2.4748	1.85096	1.25837	0.564786	0.39893	0.882001	4.95333	3.23674	2.37208	1.0086	0.747595	1.61318	390	16	256	61.79	MGI|MGI:1923673 - symbol:Cep112 "centrosomal protein 112" species:10090 "Mus musculus" [GO:0003674 "molecular_function" evidence=ND] [GO:0005737 "cytoplasm" evidence=IEA] [GO:0005813 "centrosome" evidence=ISO] [GO:0005856 "cytoskeleton" evidence=IEA] [GO:0005886 "plasma membrane" evidence=ISO] [GO:0016020 "membrane" evidence=ISO] [GO:0060077 "inhibitory synapse" evidence=ISO] [GO:0097120 "recepto…	954	14	95	8.6
Bger_01495-RA_mrna	gene-C0J52_01495	mRNA	.	.	CTH_3	PSN57158.1	Cystathionine gamma-lyase	.	PYGN01000026.1:2438953-2440143	1191	-4.52974	5.03477	0.00447085	0.0557278	2.94257	5.74617	2.01444	4.96259	1.85068	5.90657	5.54226	5.78968	29	85	12	601	771	679	2.06984	15.3076	2.17114	33.9963	31.3604	29.3131	4.14281	26.7681	4.0927	60.7108	58.7695	53.6136	1191	16	1171	97.06	FB|FBgn0000566 - symbol:Eip55E "Eip55E" species:7227 "Drosophila melanogaster" [GO:0000096 "sulfur amino acid metabolic process" evidence=NAS] [GO:0004123 "cystathionine gamma-lyase activity" evidence=IBA;TAS] [GO:0006750 "glutathione biosynthetic process" evidence=IMP] [GO:0030170 "pyridoxal phosphate binding" evidence=IBA] [GO:0005737 "cytoplasm" evidence=IBA] [GO:0019346 "transsulfuration" evi…	393	3	389	98.47
Bger_01503-RA_mrna	gene-C0J52_01503	mRNA	.	.	.	PSN51083.1	hypothetical protein	.	PYGN01000212.1:444232-474477	2771	2.56843	2.98846	0.0186799	0.137196	3.57889	2.36677	3.1132	3.58582	4.03765	2.76357	2.60558	1.73115	73	31	71	59	86	29	2.27396	2.40031	5.59275	1.43016	1.48709	0.531786	4.55135	4.19738	10.5426	2.55399	2.78681	0.972636	2754	49	2722	97.1	FB|FBgn0086693 - symbol:iav "inactive" species:7227 "Drosophila melanogaster" [GO:0007629 "flight behavior" evidence=IMP] [GO:0005262 "calcium channel activity" evidence=ISS;IBA] [GO:0006816 "calcium ion transport" evidence=ISS] [GO:0007608 "sensory perception of smell" evidence=ISS] [GO:0009408 "response to heat" evidence=IMP] [GO:0048148 "behavioral response to cocaine" evidence=NAS] [GO:005508…	1123	99	1120	91.01
Bger_01540-RA_mrna	gene-C0J52_01540	mRNA	.	.	.	PSN51072.1	hypothetical protein	.	PYGN01000212.1:2105121-2107048	677	4.01867	2.57756	0.00233115	0.0365003	3.31053	1.66587	2.51541	3.62787	3.7883	2.32885	1.04586	1.6229	45	32	59	41	18	26	5.6775	10.2053	19.0687	4.01654	1.26967	1.97417	11.3636	17.8458	35.9452	7.17277	2.37936	3.61076	297				No hit
Bger_01573-RA_mrna	gene-C0J52_01573	mRNA	.	.	bi	PSN56577.1	Optomotor-blind protein	.	PYGN01000038.1:1714417-1734951	3207	2.61377	5.40764	0.020171	0.143914	5.59263	4.60895	4.98717	7.00927	4.78144	4.47248	4.59953	4.75484	293	360	122	216	393	325	7.89153	24.2824	8.3473	4.53571	5.93896	5.2115	15.7949	42.4622	15.735	8.0999	11.1296	9.53183	1410	1	1357	96.24	FB|FBgn0000179 - symbol:bi "bifid" species:7227 "Drosophila melanogaster" [GO:0003677 "DNA binding" evidence=IDA] [GO:0003700 "DNA binding transcription factor activity" evidence=IEA;TAS] [GO:0006355 "regulation of transcription, DNA-templated" evidence=TAS] [GO:0048066 "developmental pigmentation" evidence=TAS] [GO:0001745 "compound eye morphogenesis" evidence=IMP] [GO:0003723 "RNA binding" evid…	972	453	902	46.3
Bger_01578-RA_mrna	gene-C0J52_01578	mRNA	.	.	.	PSN56605.1	hypothetical protein	.	PYGN01000038.1:2179436-2179776	320	-2.45034	3.98623	0.0294137	0.178079	3.06276	4.52067	2.37668	2.57797	4.23362	4.69653	4.4514	4.41409	40	14	82	254	353	254	10.7333	8.95299	56.3465	53.428	53.3628	40.7183	21.4828	15.6559	106.215	95.4122	100.002	74.4737	162				No hit
Bger_01628-RA_mrna	gene-C0J52_01628	mRNA	.	.	cni	PSN57522.1	Protein cornichon	.	PYGN01000019.1:3273595-3279481	2696	-2.57876	4.66111	0.00494403	0.0596288	3.80903	5.19201	4.39393	3.85725	3.1759	4.88562	5.43194	5.25847	191	38	37	291	713	466	6.09823	3.02789	2.94957	7.27121	12.8128	8.88342	12.2056	5.29482	5.56006	12.985	24.0113	16.2478	435	1	433	99.54	FB|FBgn0000339 - symbol:cni "cornichon" species:7227 "Drosophila melanogaster" [GO:0007350 "blastoderm segmentation" evidence=IMP] [GO:0007310 "oocyte dorsal/ventral axis specification" evidence=NAS;IMP] [GO:0009952 "anterior/posterior pattern specification" evidence=IMP] [GO:0007314 "oocyte anterior/posterior axis specification" evidence=NAS] [GO:0046843 "dorsal appendage formation" evidence=IMP…	144	1	144	100
Bger_01637-RA_mrna	gene-C0J52_01637	mRNA	.	.	fps	PSN57540.1	Farnesyl diphosphate synthase	.	PYGN01000019.1:3496319-3561542	1672	-5.61247	5.74114	6.95048e-07	9.81871e-05	4.04643	6.49209	4.42946	4.11547	3.59437	6.39457	6.28112	6.80059	196	46	51	847	1298	1381	10.1058	5.85849	6.61108	34.1362	37.6167	42.5007	20.2268	10.2446	12.4622	60.9608	70.4938	77.7337	843	22	820	94.78	UNIPROTKB|Q7QIW5 - symbol:AgaP_AGAP007104 "AGAP007104-PA" species:7165 "Anopheles gambiae" [GO:0004161 "dimethylallyltranstransferase activity" evidence=IBA] [GO:0004337 "geranyltranstransferase activity" evidence=IBA] [GO:0005737 "cytoplasm" evidence=IBA] [GO:0045337 "farnesyl diphosphate biosynthetic process" evidence=IBA] InterPro:IPR000092 Pfam:PF00348 GO:GO:0005737 Gene3D:1.10.600.10 InterPr…	443	90	443	79.91
Bger_01638-RA_mrna	gene-C0J52_01638	mRNA	.	.	.	PSN57547.1	hypothetical protein	.	PYGN01000019.1:3585356-3658253	11368	-2.48748	6.64161	0.0248155	0.161631	5.78128	7.10054	5.44156	5.46984	6.43246	6.56427	7.15514	7.58221	405	122	393	954	2393	2383	3.07566	2.32403	7.61815	5.65685	10.2023	10.7868	6.15595	4.06399	14.3605	10.1021	19.1192	19.7291	10173	5329	10141	47.31	UNIPROTKB|J9P0M0 - symbol:DDX60 "Uncharacterized protein" species:9615 "Canis lupus familiaris" [GO:0003676 "nucleic acid binding" evidence=IEA] [GO:0004386 "helicase activity" evidence=IEA] [GO:0005524 "ATP binding" evidence=IEA] InterPro:IPR011545 Pfam:PF00270 InterPro:IPR001650 Pfam:PF00271 InterPro:IPR027417 SUPFAM:SSF52540 GO:GO:0005524 Proteomes:UP000002254 GO:GO:0003676 CDD:cd00079 InterPr…	1708	4	1707	99.77
Bger_01673-RA_mrna	gene-C0J52_01673	mRNA	.	.	Gapdh_0	PSN54924.1	Glyceraldehyde-3-phosphate dehydrogenase	.	PYGN01000079.1:1442495-1443043	228	-2.57036	7.62662	0.0358466	0.201115	6.6655	8.0885	6.95387	7.29348	5.74916	7.4481	8.34057	8.47682	1173	439	243	1769	5464	4441	444.575	417.199	234.439	522.96	1161.56	1002.39	889.819	729.548	441.928	933.906	2176.76	1833.37	228	1	220	96.49	UNIPROTKB|Q4U3L0 - symbol:Gapdh "Glyceraldehyde-3-phosphate dehydrogenase" species:37546 "Glossina morsitans morsitans" [GO:0005737 "cytoplasm" evidence=ISS] [GO:0015630 "microtubule cytoskeleton" evidence=ISS] InterPro:IPR006424 InterPro:IPR020828 InterPro:IPR020829 InterPro:IPR020830 InterPro:IPR020831 Pfam:PF00044 Pfam:PF02800 PIRSF:PIRSF000149 PRINTS:PR00078 PROSITE:PS00071 SMART:SM00846 UniP…	333	1	73	21.92
Bger_01750-RA_mrna	gene-C0J52_01750	mRNA	.	.	.	PSN57037.1	hypothetical protein	.	PYGN01000028.1:2624550-2635300	1542	6.43893	2.07714	0.000494547	0.0135452	2.82007	1.07214	1.42081	3.49787	3.54152	1.36197	0.615694	1.23876	16	29	49	16	9	17	0.858444	3.94849	6.96572	0.670646	0.282919	0.538614	1.71818	6.90465	13.1307	1.19765	0.530191	0.985126	1542				No hit
Bger_01760-RA_mrna	gene-C0J52_01760	mRNA	.	.	.	PSN55301.1	hypothetical protein	.	PYGN01000072.1:305434-349207	4796	7.15842	6.26376	5.75022e-05	0.00312429	6.59848	4.31164	5.02946	8.10575	6.66023	4.25983	4.37943	4.29568	302	773	461	185	335	233	5.43533	34.9476	21.191	2.59896	3.3772	2.49865	10.8788	61.1122	39.946	4.64124	6.32889	4.57003	2730	409	2383	72.34	UNIPROTKB|E9FSD3 - symbol:DAPPUDRAFT_20932 "Transporter" species:6669 "Daphnia pulex" [GO:0005215 "transporter activity" evidence=IBA] [GO:0005887 "integral component of plasma membrane" evidence=IBA] [GO:0006810 "transport" evidence=IBA] InterPro:IPR000175 InterPro:IPR037272 Pfam:PF00209 PRINTS:PR00176 PROSITE:PS50267 GO:GO:0005887 GO:GO:0006810 GO:GO:0005215 eggNOG:COG0733 GO:GO:0005328 PANTHER…	703	8	693	97.58
Bger_01773-RA_mrna	gene-C0J52_01773	mRNA	.	.	.	PSN55332.1	hypothetical protein	.	PYGN01000072.1:795787-804634	4957	-4.36112	6.37083	0.00118097	0.0240622	4.72575	6.97774	4.9776	3.49787	5.70177	6.30249	7.00113	7.6296	291	29	235	794	2149	2463	5.06359	1.24171	10.4489	10.7917	21.008	25.5689	10.1348	2.17135	19.6967	19.272	39.3691	46.7655	4857				No hit
Bger_01778-RA_mrna	gene-C0J52_01778	mRNA	.	.	.	PSN55329.1	hypothetical protein	.	PYGN01000072.1:850247-900574	3147	2.41941	6.56157	0.026507	0.167391	7.05188	5.70096	6.72425	7.32896	7.10243	6.43441	5.61021	5.05827	999	450	628	871	809	404	27.4108	31.0016	44.0256	18.6479	12.4602	6.59935	54.8629	54.212	82.9901	33.3017	23.3504	12.0702	2922	1603	2920	45.11	FB|FBgn0037716 - symbol:CG8273 species:7227 "Drosophila melanogaster" [GO:0003725 "double-stranded RNA binding" evidence=ISS] [GO:0051726 "regulation of cell cycle" evidence=IEA] [GO:0043484 "regulation of RNA splicing" evidence=IEA;IBA] [GO:0003723 "RNA binding" evidence=IEA;IBA] [GO:0006397 "mRNA processing" evidence=IBA] [GO:0016607 "nuclear speck" evidence=IBA] InterPro:IPR000467 InterPro:IPR…	886	382	885	56.88
Bger_01814-RA_mrna	gene-C0J52_01814	mRNA	.	.	.	PSN55378.1	hypothetical protein	.	PYGN01000071.1:254934-274659	2063	3.74579	5.08918	0.000146985	0.0059472	5.75625	3.83409	5.52276	6.07464	5.67135	4.58885	3.36255	3.55086	429	187	230	235	157	134	17.9313	19.5625	24.5765	7.67062	3.68559	3.32631	35.8896	34.2086	46.3277	13.6983	6.90681	6.08382	1878	1597	1759	8.68	FB|FBgn0082831 - symbol:pps "protein partner of snf" species:7227 "Drosophila melanogaster" [GO:0016817 "hydrolase activity, acting on acid anhydrides" evidence=IEA] [GO:0006351 "transcription, DNA-templated" evidence=IEA] [GO:0000381 "regulation of alternative mRNA splicing, via spliceosome" evidence=IMP] [GO:0005515 "protein binding" evidence=IPI] [GO:0000790 "nuclear chromatin" evidence=IDA] […	2018	915	968	2.68
Bger_01823-RA_mrna	gene-C0J52_01823	mRNA	.	.	.	PSN55375.1	hypothetical protein	.	PYGN01000071.1:544366-562582	4404	-2.80857	5.64584	0.0105329	0.0952454	4.48455	6.21088	3.07781	5.04248	5.33335	6.268	6.06236	6.30227	71	90	181	775	1113	974	1.3927	4.38746	9.06939	11.859	12.2478	11.3751	2.78749	7.67227	17.0962	21.1779	22.9524	20.8051	2010	16	1288	63.33	UNIPROTKB|Q7Q231 - symbol:AgaP_AGAP010794 "AGAP010794-PA" species:7165 "Anopheles gambiae" [GO:0005385 "zinc ion transmembrane transporter activity" evidence=IBA] [GO:0005886 "plasma membrane" evidence=IBA] [GO:0010043 "response to zinc ion" evidence=IBA] [GO:0061088 "regulation of sequestering of zinc ion" evidence=IBA] InterPro:IPR002524 Pfam:PF01545 GO:GO:0016021 GO:GO:0005886 GO:GO:0010043 Pr…	402	1	402	100
Bger_01858-RA_mrna	gene-C0J52_01858	mRNA	.	.	.	PSN55380.1	hypothetical protein	.	PYGN01000071.1:2196123-2217391	2506	-3.15376	7.76458	0.00965615	0.0906708	6.7032	8.23663	6.70698	6.42394	6.97868	7.30232	8.68066	8.72692	987	239	576	1598	6921	5284	34.011	20.6743	50.7214	42.9974	133.868	108.492	68.0732	36.1528	95.6121	76.7851	250.869	198.431	1269	331	1255	72.89	UNIPROTKB|P83757 - symbol:cact "NF-kappa-B inhibitor cactus" species:7245 "Drosophila yakuba" [GO:0003674 "molecular_function" evidence=ND] [GO:0005737 "cytoplasm" evidence=ISS] [GO:0046843 "dorsal appendage formation" evidence=ISS] InterPro:IPR002110 PRINTS:PR01415 PROSITE:PS50088 SMART:SM00248 GO:GO:0005737 GO:GO:0007399 GO:GO:0006909 GO:GO:0006974 eggNOG:KOG0504 eggNOG:COG0666 CDD:cd00204 Gene…	489	156	461	62.58
Bger_01914-RA_mrna	gene-C0J52_01914	mRNA	.	.	Cat	PSN55088.1	Catalase	.	PYGN01000076.1:2313859-2366739	1958	3.32873	4.11274	0.0266552	0.167876	4.05672	3.1129	1.77028	5.82645	4.57342	2.56252	3.16743	3.60877	23	157	105	50	135	140	0.986336	17.3117	11.8043	1.69904	3.31984	3.67188	1.97416	30.2726	22.2517	3.03417	6.22139	6.71588	1488	58	1483	95.83	UNIPROTKB|P00432 - symbol:CAT "Catalase" species:9913 "Bos taurus" [GO:0001649 "osteoblast differentiation" evidence=IEA] [GO:0004046 "aminoacylase activity" evidence=IEA] [GO:0004096 "catalase activity" evidence=IDA] [GO:0005102 "receptor binding" evidence=IEA] [GO:0005739 "mitochondrion" evidence=IBA] [GO:0005777 "peroxisome" evidence=IBA] [GO:0005778 "peroxisomal membrane" evidence=IEA] [GO:00…	527	4	504	95.07
Bger_01922-RA_mrna	gene-C0J52_01922	mRNA	.	.	ACSF2	PSN55071.1	Acyl-CoA synthetase family member 2	.	PYGN01000076.1:2690316-2770873	1565	-2.41895	5.47414	0.00721122	0.0739713	4.70443	5.97473	4.51794	5.20406	4.39127	6.05664	5.72436	6.14318	209	101	92	668	877	871	11.5032	13.9686	12.9027	28.7488	27.1456	28.6388	23.0236	24.4267	24.322	51.3399	50.871	52.3804	1494	43	1477	96.05	FB|FBgn0031703 - symbol:CG12512 species:7227 "Drosophila melanogaster" [GO:0008152 "metabolic process" evidence=IEA] [GO:0003824 "catalytic activity" evidence=IEA] [GO:0005777 "peroxisome" evidence=ISM] InterPro:IPR000873 Pfam:PF00501 Prosite:PS00455 Proteomes:UP000000803 GO:GO:0003824 GO:GO:0005777 EMBL:AE014134 eggNOG:COG0318 InterPro:IPR025110 InterPro:IPR020845 Pfam:PF13193 GO:GO:0008152 Reac…	593	34	584	92.92
Bger_01938-RA_mrna	gene-C0J52_01938	mRNA	.	.	.	PSN47450.1	hypothetical protein	.	PYGN01000374.1:748731-816819	5286	-4.81248	3.04871	0.000491215	0.0135452	1.78888	3.78108	1.03446	1.80136	2.53081	4.07895	3.89139	3.37291	10	7	22	162	234	117	0.157504	0.271808	0.904765	2.05816	2.14446	1.13233	0.315245	0.475306	1.70552	3.67549	4.01872	2.07104	5157	46	5017	96.41	FB|FBgn0283427 - symbol:FASN1 "Fatty acid synthase 1" species:7227 "Drosophila melanogaster" [GO:0004312 "fatty acid synthase activity" evidence=IDA] [GO:0016295 "myristoyl-[acyl-carrier-protein] hydrolase activity" evidence=IEA] [GO:0004314 "[acyl-carrier-protein] S-malonyltransferase activity" evidence=IEA] [GO:0016296 "palmitoyl-[acyl-carrier-protein] hydrolase activity" evidence=IEA] [GO:0004…	2540	140	2003	73.39
Bger_01945-RA_mrna	gene-C0J52_01945	mRNA	.	.	PSMB4	PSN47440.1	Proteasome subunit beta type-4	.	PYGN01000374.1:929788-932582	828	3.44524	4.58804	0.006192	0.0677497	4.76525	3.56584	4.07297	6.41196	3.81081	3.60749	3.5196	3.57042	151	237	60	114	177	136	15.6958	61.9129	15.8284	9.24404	10.3503	8.40698	31.4153	108.266	29.8372	16.5081	19.3966	15.3764	786	37	784	95.17	ZFIN|ZDB-GENE-050417-333 - symbol:psmb4 "proteasome subunit beta 4" species:7955 "Danio rerio" [GO:0016787 "hydrolase activity" evidence=IEA] [GO:0005737 "cytoplasm" evidence=IEA] [GO:0008233 "peptidase activity" evidence=IEA] [GO:0004298 "threonine-type endopeptidase activity" evidence=IEA] [GO:0051603 "proteolysis involved in cellular protein catabolic process" evidence=IEA] [GO:0005839 "protea…	256	8	256	97.27
Bger_01954-RA_mrna	gene-C0J52_01954	mRNA	.	.	.	PSN47472.1	hypothetical protein	.	PYGN01000374.1:1088586-1121783	3530	2.43402	3.51347	0.0382795	0.209058	4.01398	2.72103	4.60131	3.58582	3.8548	1.90617	3.70113	2.55578	222	31	62	28	203	61	5.42005	1.90003	3.85584	0.526528	2.7805	0.87848	10.8483	3.32254	7.26843	0.940278	5.21066	1.60674	2577	244	2425	84.67	FB|FBgn0024179 - symbol:wit "wishful thinking" species:7227 "Drosophila melanogaster" [GO:0005026 "transforming growth factor beta receptor activity, type II" evidence=ISS] [GO:0005886 "plasma membrane" evidence=ISS] [GO:0007165 "signal transduction" evidence=ISS] [GO:0006468 "protein phosphorylation" evidence=IEA;ISS;NAS] [GO:0004672 "protein kinase activity" evidence=NAS] [GO:0007528 "neuromusc…	913	173	898	79.52
Bger_01990-RA_mrna	gene-C0J52_01990	mRNA	.	.	.	PSN54772.1	hypothetical protein	.	PYGN01000083.1:866072-889943	2278	3.34291	7.57274	0.00434538	0.0551369	8.15584	6.44	8.64425	7.90239	7.92088	6.38444	6.82042	6.11515	3807	671	1111	841	1894	854	144.418	63.8184	107.626	24.8726	40.2988	19.291	289.053	111.598	202.88	44.4178	75.5201	35.2833	1482	346	1369	69.1	UNIPROTKB|F1RFM6 - symbol:EIF2AK1 "Uncharacterized protein" species:9823 "Sus scrofa" [GO:0002526 "acute inflammatory response" evidence=IEA] [GO:0004694 "eukaryotic translation initiation factor 2alpha kinase activity" evidence=IEA] [GO:0005524 "ATP binding" evidence=IEA] [GO:0005737 "cytoplasm" evidence=IEA] [GO:0006909 "phagocytosis" evidence=IEA] [GO:0008285 "negative regulation of cell proli…	530	60	511	85.28
Bger_01991-RA_mrna	gene-C0J52_01991	mRNA	.	.	ahcy-a	PSN54773.1	Adenosylhomocysteinase A	.	PYGN01000083.1:896674-901567	1212	-2.87243	8.79112	0.0120043	0.102896	7.82638	9.35965	8.11827	7.75367	7.6072	9.32069	9.30487	9.45339	2641	605	893	6505	10677	8751	188.288	108.158	162.528	361.863	426.989	371.555	376.86	189.135	306.373	646.218	800.179	679.574	1212	28	1210	97.61	UNIPROTKB|H2S0Z2 - symbol:ahcy "Adenosylhomocysteinase" species:31033 "Takifugu rubripes" [GO:0004013 "adenosylhomocysteinase activity" evidence=IBA] [GO:0005829 "cytosol" evidence=IBA] [GO:0033353 "S-adenosylmethionine cycle" evidence=IBA] HAMAP:MF_00563 InterPro:IPR020082 InterPro:IPR034373 PROSITE:PS00738 InterPro:IPR000043 Pfam:PF00670 GO:GO:0005829 Proteomes:UP000005226 GO:GO:0033353 InterPr…	438	22	438	95.21
Bger_02011-RA_mrna	gene-C0J52_02011	mRNA	.	.	.	PSN54787.1	hypothetical protein	.	PYGN01000083.1:1432090-1443988	1157	2.86121	4.0001	0.00300513	0.0434993	4.57896	3.16071	4.70932	4.11547	4.91209	2.86423	3.65446	2.96343	240	46	134	64	196	85	17.9166	8.50333	25.5611	3.71603	8.20536	3.74203	35.8601	14.8696	48.1838	6.63612	15.3769	6.84417	918	1	748	81.48	UNIPROTKB|A7RIG2 - symbol:v1g82503 "Predicted protein" species:45351 "Nematostella vectensis" [GO:0000467 "exonucleolytic trimming to generate mature 3'-end of 5.8S rRNA from tricistronic rRNA transcript (SSU-rRNA, 5.8S rRNA, LSU-rRNA)" evidence=IBA] InterPro:IPR036397 InterPro:IPR012337 InterPro:IPR003034 Pfam:PF00929 Proteomes:UP000001593 GO:GO:0006259 GO:GO:0003676 Gene3D:1.10.720.30 InterPro:…	277	1	275	99.28
Bger_02049-RA_mrna	gene-C0J52_02049	mRNA	.	.	CTSC	PSN58037.1	Dipeptidyl peptidase 1	.	PYGN01000010.1:1771174-1791444	1565	-3.4889	5.88202	0.000211831	0.00760798	4.7291	6.52151	5.08399	4.71204	4.39127	6.65699	6.39094	6.5166	314	71	92	1018	1402	1132	17.3233	9.7433	12.8649	43.8527	43.4165	37.214	34.6728	17.0379	24.251	78.3126	81.3627	68.0644	633	4	592	93.05	UNIPROTKB|E9G0A9 - symbol:DAPPUDRAFT_221708 "Putative uncharacterized protein" species:6669 "Daphnia pulex" [GO:0004197 "cysteine-type endopeptidase activity" evidence=IBA] [GO:0005615 "extracellular space" evidence=IBA] [GO:0005764 "lysosome" evidence=IBA] [GO:0051603 "proteolysis involved in cellular protein catabolic process" evidence=IBA] InterPro:IPR000668 InterPro:IPR013128 Pfam:PF00112 PRI…	464	61	250	40.95
Bger_02053-RA_mrna	gene-C0J52_02053	mRNA	.	.	Srpra	PSN58058.1	Signal recognition particle receptor subunit alpha	.	PYGN01000010.1:2059714-2091048	3119	2.15763	5.87992	0.0191965	0.139374	6.329	5.24792	6.01892	6.58735	6.38074	5.42651	5.27992	5.03734	609	268	379	428	640	398	16.8743	18.6044	26.8046	9.24944	9.94631	6.55699	33.774	32.5332	50.5277	16.5177	18.6394	11.9927	1617	1	1615	99.88	FB|FBgn0010391 - symbol:Gtp-bp "GTP-binding protein" species:7227 "Drosophila melanogaster" [GO:0005789 "endoplasmic reticulum membrane" evidence=IBA;IDA] [GO:0003723 "RNA binding" evidence=NAS] [GO:0007409 "axonogenesis" evidence=IEP] [GO:0050708 "regulation of protein secretion" evidence=IEP] [GO:0003924 "GTPase activity" evidence=IEA;IBA] [GO:0006614 "SRP-dependent cotranslational protein targ…	614	1	614	100
Bger_02065-RA_mrna	gene-C0J52_02065	mRNA	.	.	.	PSN58054.1	hypothetical protein	.	PYGN01000010.1:3245604-3246722	1119	17.1031	6.47853	0.00168282	0.0300771	4.70991	3.41274	2.25522	8.96439	2.91012	2.97643	3.70113	3.56067	36	1404	30	70	203	135	2.75512	271.97	5.7898	4.20795	8.77351	6.19912	5.51439	475.589	10.914	7.51459	16.4416	11.3382	1119	1	1111	99.29	UNIPROTKB|O57399 - symbol:GSONMT00079394001 "RtSox24" species:8022 "Oncorhynchus mykiss" [GO:0010467 "gene expression" evidence=IMP] [GO:0043565 "sequence-specific DNA binding" evidence=IMP] InterPro:IPR009071 InterPro:IPR029551 Pfam:PF00505 GO:GO:0005634 GO:GO:0003700 GO:GO:0043565 GO:GO:0010467 Gene3D:1.10.30.10 InterPro:IPR036910 SMART:SM00398 SUPFAM:SSF47095 PROSITE:PS50118 HOVERGEN:HBG005040…	367	55	364	84.47
Bger_02147-RA_mrna	gene-C0J52_02147	mRNA	.	.	.	PSN55967.1	hypothetical protein	.	PYGN01000056.1:1644945-1656903	2083	-5.83668	8.79495	0.00213703	0.0346809	6.41571	9.48982	4.29724	7.02902	7.92088	8.79295	9.78048	9.89604	178	365	1111	4509	14853	11898	7.35309	38.0029	117.704	145.95	345.622	293.934	14.7173	66.455	221.877	260.638	647.697	537.606	819	139	796	80.34	UNIPROTKB|Q380F3 - symbol:AgaP_AGAP001354 "AGAP001354-PA" species:7165 "Anopheles gambiae" [GO:0005615 "extracellular space" evidence=IBA] [GO:0007623 "circadian rhythm" evidence=IBA] [GO:0032504 "multicellular organism reproduction" evidence=IBA] GO:GO:0007623 GO:GO:0005615 GO:GO:0032504 Proteomes:UP000007062 EMBL:AAAB01008987 InterPro:IPR010562 Pfam:PF06585 SMART:SM00700 RefSeq:XP_551486.2 STRI…	251	30	247	86.85
Bger_02155-RA_mrna	gene-C0J52_02155	mRNA	.	.	.	PSN55981.1	hypothetical protein	.	PYGN01000056.1:1901689-1902186	498	9.84815	2.38622	3.67849e-05	0.00220605	3.30916	0.868012	2.66598	4.08561	3.1759	1.70372	0.499789	0.400526	51	45	37	23	7	4	8.76288	19.3504	16.0689	3.09811	0.617749	0.327412	17.539	33.8376	30.2905	5.53263	1.15766	0.598837	498				No hit
Bger_02164-RA_mrna	gene-C0J52_02164	mRNA	.	.	.	PSN55992.1	hypothetical protein	.	PYGN01000056.1:2601376-2602299	840	3.69352	0.36524	0.0367783	0.202775	1.25162	0.586073	0.505222	0.774114	2.47554	0.75449	0.438147	0.565582	4	2	21	7	6	6	0.315122	0.449085	5.38078	0.506832	0.332499	0.34968	0.630718	0.785307	10.143	0.905106	0.623105	0.639564	840	37	826	94.05	UNIPROTKB|R4GAU9 - symbol:LOC103282930 "Uncharacterized protein" species:28377 "Anolis carolinensis" [GO:0032502 "developmental process" evidence=IBA] GO:GO:0032502 Gene3D:1.10.10.10 InterPro:IPR036388 Proteomes:UP000001646 OrthoDB:EOG091G0UHT InterPro:IPR032135 Pfam:PF16087 GeneTree:ENSGT00510000050664 RefSeq:XP_008123890.1 Ensembl:ENSACAT00000029828 GeneID:103282930 Bgee:ENSACAG00000028450 Unip…	348	56	344	83.05
Bger_02208-RA_mrna	gene-C0J52_02208	mRNA	.	.	.	PSN53720.1	hypothetical protein	.	PYGN01000118.1:1372521-1380752	4401	5.55002	3.38951	0.0187204	0.137261	2.69044	2.06206	1.10647	1.27517	5.68968	2.01528	2.18543	1.98546	11	4	233	31	60	37	0.209203	0.158597	11.6493	0.474051	0.655945	0.425713	0.41872	0.277336	21.9594	0.846565	1.22924	0.778629	4401				No hit
Bger_02248-RA_mrna	gene-C0J52_02248	mRNA	.	.	.	PSN47532.1	hypothetical protein	.	PYGN01000371.1:915954-1012773	3579	-4.38942	6.05249	0.0027972	0.0413564	4.27744	6.58492	2.66598	4.69237	5.47396	5.62319	7.41518	6.71639	51	70	200	492	2869	1302	1.23103	4.18247	12.3204	9.25913	38.8548	18.7149	2.46391	7.31382	23.2244	16.535	72.814	34.2295	3579	13	832	22.91	UNIPROTKB|E9HUC7 - symbol:DAPPUDRAFT_304409 "Putative uncharacterized protein" species:6669 "Daphnia pulex" [GO:0005737 "cytoplasm" evidence=IBA] [GO:0005886 "plasma membrane" evidence=IBA] [GO:0006508 "proteolysis" evidence=IBA] [GO:0008270 "zinc ion binding" evidence=IBA] [GO:0042277 "peptide binding" evidence=IBA] [GO:0043171 "peptide catabolic process" evidence=IBA] [GO:0070006 "metalloaminop…	944	602	884	29.98
Bger_02281-RA_mrna	gene-C0J52_02281	mRNA	.	.	DhpD_1	PSN46075.1	Guanine deaminase	.	PYGN01000453.1:448982-464770	2284	-3.42977	9.3304	0.00587605	0.0662306	8.11448	9.94546	8.73578	7.8981	7.70956	10.1093	9.63095	10.0961	4057	669	959	11244	13389	13670	153.499	63.5182	92.6775	331.938	284.146	308.001	307.229	111.073	174.701	592.777	532.491	563.335	1323	133	1321	89.87	UNIPROTKB|E9H6R7 - symbol:DAPPUDRAFT_308209 "Putative uncharacterized protein" species:6669 "Daphnia pulex" [GO:0008270 "zinc ion binding" evidence=IBA] [GO:0008892 "guanine deaminase activity" evidence=IBA] [GO:0046098 "guanine metabolic process" evidence=IBA] InterPro:IPR006680 InterPro:IPR011059 InterPro:IPR014311 Pfam:PF01979 GO:GO:0008270 InterPro:IPR032466 SUPFAM:SSF51556 Gene3D:2.30.40.10 …	456	3	434	94.74
Bger_02284-RA_mrna	gene-C0J52_02284	mRNA	.	.	Dnah1	PSN46072.1	Dynein heavy chain 1	.	PYGN01000453.1:474751-570639	3718	5.90886	2.94939	0.000399629	0.011927	3.55769	1.64079	2.1569	4.02397	4.4922	2.21147	1.47213	1.23876	33	43	99	37	30	17	0.764994	2.45494	5.86963	0.669052	0.378733	0.232292	1.53114	4.29292	11.0645	1.1948	0.709748	0.424863	3672	1	3670	99.95	MGI|MGI:107721 - symbol:Dnah1 "dynein, axonemal, heavy chain 1" species:10090 "Mus musculus" [GO:0000166 "nucleotide binding" evidence=IEA] [GO:0003341 "cilium movement" evidence=IEA] [GO:0003351 "epithelial cilium movement" evidence=IMP] [GO:0003774 "motor activity" evidence=IEA] [GO:0003777 "microtubule motor activity" evidence=IC] [GO:0005524 "ATP binding" evidence=IEA] [GO:0005737 "cytoplasm"…	4250	2766	4250	34.94
Bger_02313-RA_mrna	gene-C0J52_02313	mRNA	.	.	UPB1_1	PSN55002.1	Beta-ureidopropionase	.	PYGN01000078.1:1432592-1433755	1164	-2.20087	5.46273	0.023623	0.157743	4.75153	5.86627	5.26402	4.84275	4.14783	5.20641	6.15747	6.23491	357	78	77	366	1190	929	26.4986	14.4892	14.5215	21.1744	49.5439	41.0456	53.037	25.337	27.3736	37.8135	92.8454	75.0725	1164	10	1159	98.8	UNIPROTKB|Q9UBR1 - symbol:UPB1 "Beta-ureidopropionase" species:9606 "Homo sapiens" [GO:0003837 "beta-ureidopropionase activity" evidence=EXP;TAS] [GO:0005829 "cytosol" evidence=TAS] [GO:0019483 "beta-alanine biosynthetic process" evidence=IEA] [GO:0046135 "pyrimidine nucleoside catabolic process" evidence=TAS] [GO:0046872 "metal ion binding" evidence=IEA] [GO:0070062 "extracellular exosome" evide…	384	2	384	99.74
Bger_02338-RA_mrna	gene-C0J52_02338	mRNA	.	.	.	PSN55007.1	hypothetical protein	.	PYGN01000078.1:2298990-2299175	186	-2.76562	5.67122	0.00497076	0.0596288	4.78823	6.09137	4.79353	4.5683	5.00285	6.95167	5.44179	5.88064	255	64	143	1251	718	724	118.253	73.6203	168.873	453.386	187.11	200.13	236.683	128.739	318.332	809.661	350.645	366.037	186				No hit
Bger_02354-RA_mrna	gene-C0J52_02354	mRNA	.	.	.	PSN54975.1	hypothetical protein	.	PYGN01000078.1:2791961-2793970	2010	-2.96267	1.78423	0.0316731	0.187527	1.24919	2.37828	0.95867	0.774114	2.01477	3.01197	1.47213	2.65072	9	2	14	72	30	66	0.347573	0.198736	1.5296	2.41074	0.717119	1.67711	0.695669	0.347527	2.88337	4.30513	1.34388	3.06743	2010	229	1951	85.72	UNIPROTKB|W4XW95 - symbol:Sp-Hypp_524 "Uncharacterized protein" species:7668 "Strongylocentrotus purpuratus" [GO:0000428 "DNA-directed RNA polymerase complex" evidence=IBA] [GO:0003899 "DNA-directed 5'-3' RNA polymerase activity" evidence=IBA] InterPro:IPR037013 GO:GO:0005524 GO:GO:0006366 GO:GO:0005665 GO:GO:0006360 GO:GO:0005736 GO:GO:0005666 GO:GO:0006383 Proteomes:UP000007110 GO:GO:0004363 Ge…	937	372	926	59.23
Bger_02375-RA_mrna	gene-C0J52_02375	mRNA	.	.	.	PSN50249.1	hypothetical protein	.	PYGN01000245.1:883918-897182	3501	2.59433	5.66988	0.0151728	0.11916	5.99594	4.82394	5.45886	7.09795	5.43102	4.28183	5.15617	5.03382	410	383	194	188	586	397	10.1155	23.7268	12.1759	3.61821	8.10181	5.83135	20.2463	41.4907	22.9522	6.46142	15.1828	10.6655	2409	1282	1444	6.77	FB|FBgn0015600 - symbol:toc "toucan" species:7227 "Drosophila melanogaster" [GO:0005634 "nucleus" evidence=IDA] [GO:0005938 "cell cortex" evidence=IDA] [GO:0030707 "ovarian follicle cell development" evidence=TAS] [GO:0000922 "spindle pole" evidence=IDA] [GO:0005819 "spindle" evidence=IDA] [GO:0030496 "midbody" evidence=IDA] [GO:0005813 "centrosome" evidence=IDA] [GO:0035186 "syncytial blastoderm…	2176	1907	1961	2.53
Bger_02384-RA_mrna	gene-C0J52_02384	mRNA	.	.	.	PSN50237.1	hypothetical protein	.	PYGN01000245.1:1194153-1212056	3474	-2.00709	5.45438	0.0262548	0.166728	4.88925	5.88159	4.72656	5.21789	4.72331	5.79113	5.85097	6.00266	243	102	117	554	959	789	6.03941	6.32814	7.37668	10.7463	13.3772	11.6739	12.0879	11.0659	13.9054	19.1909	25.0689	21.3515	744	1	742	99.73	FB|FBgn0030026 - symbol:sni "sniffer" species:7227 "Drosophila melanogaster" [GO:0004090 "carbonyl reductase (NADPH) activity" evidence=IDA] [GO:0055114 "oxidation-reduction process" evidence=IDA] Pfam:PF00106 InterPro:IPR002347 Proteomes:UP000000803 GO:GO:0000166 InterPro:IPR036291 SUPFAM:SSF51735 GO:GO:0055114 EMBL:AE014298 PRINTS:PR00081 PRINTS:PR00080 GO:GO:0004090 OMA:MTSRMGS EMBL:AY118557 R…	247	1	247	100
Bger_02415-RA_mrna	gene-C0J52_02415	mRNA	.	.	MMEL1	PSN53889.1	Membrane metallo-endopeptidase-like 1	.	PYGN01000114.1:573641-593132	2973	3.03547	6.40649	0.0222108	0.151362	6.51759	5.37868	4.72656	7.8981	6.92811	4.84186	5.54042	5.75377	243	669	556	282	770	662	7.04913	48.7832	41.2403	6.37704	12.546	11.4533	14.1089	85.3064	77.7396	11.3882	23.5113	20.9481	2043	7	2041	99.61	FB|FBgn0027570 - symbol:Nep2 "Neprilysin 2" species:7227 "Drosophila melanogaster" [GO:0004222 "metalloendopeptidase activity" evidence=IMP] [GO:0004175 "endopeptidase activity" evidence=IDA] [GO:0006508 "proteolysis" evidence=ISM;IDA] [GO:0005615 "extracellular space" evidence=IDA] [GO:0005886 "plasma membrane" evidence=IDA] [GO:0008237 "metallopeptidase activity" evidence=ISM] [GO:0046692 "sper…	774	44	774	94.44
Bger_02440-RA_mrna	gene-C0J52_02440	mRNA	.	.	.	PSN53895.1	hypothetical protein	.	PYGN01000114.1:1583814-1623620	3622	2.16945	4.73372	0.0391764	0.212677	5.07525	4.04744	5.82712	4.25615	5.14248	3.56026	4.76243	3.81962	532	51	158	110	442	164	12.6765	3.03647	9.57309	2.03086	5.9026	2.32189	25.3721	5.30982	18.0457	3.62673	11.0615	4.24674	2997	1417	1981	18.85	FB|FBgn0032512 - symbol:Bdp1 "B double prime 1" species:7227 "Drosophila melanogaster" [GO:0001026 "TFIIIB-type transcription factor activity" evidence=IEA] [GO:0048812 "neuron projection morphogenesis" evidence=IMP] [GO:0001156 "TFIIIC-class transcription factor binding" evidence=IBA] [GO:0000126 "transcription factor TFIIIB complex" evidence=IDA;IBA] [GO:0070898 "RNA polymerase III transcriptio…	695	221	404	26.47
Bger_02485-RA_mrna	gene-C0J52_02485	mRNA	.	.	Atp6v0b	PSN55809.1	V-type proton ATPase 21 kDa proteolipid subunit	.	PYGN01000059.1:962532-984240	1597	-3.68727	5.85456	0.000235984	0.00824257	4.61706	6.48742	4.22629	5.20406	4.42084	6.66399	6.70493	6.09334	169	101	94	1023	1747	841	9.13067	13.6228	12.9319	43.1592	53.0111	27.086	18.2751	23.822	24.3772	77.0741	99.343	49.5402	558	1	556	99.64	UNIPROTKB|Q7PSE8 - symbol:AgaP_AGAP009334 "AGAP009334-PA" species:7165 "Anopheles gambiae" [GO:0000220 "vacuolar proton-transporting V-type ATPase, V0 domain" evidence=IBA] [GO:0007035 "vacuolar acidification" evidence=IBA] [GO:0016021 "integral component of membrane" evidence=IBA] [GO:0046961 "proton-transporting ATPase activity, rotational mechanism" evidence=IBA] InterPro:IPR000245 InterPro:IP…	211	4	205	95.73
Bger_02524-RA_mrna	gene-C0J52_02524	mRNA	.	.	.	PSN57258.1	hypothetical protein	.	PYGN01000024.1:24193-55358	1918	-2.70014	5.25417	0.00250399	0.0385549	4.40514	5.77333	4.13455	4.75061	4.33026	5.36942	5.7751	6.17548	158	73	88	411	909	891	7.09028	8.15948	10.0174	14.4442	22.9606	23.8805	14.1912	14.2683	18.8833	25.7946	43.0282	43.6775	1818	76	1324	68.7	FB|FBgn0032713 - symbol:CG17323 species:7227 "Drosophila melanogaster" [GO:0008152 "metabolic process" evidence=IEA] [GO:0002121 "inter-male aggressive behavior" evidence=IMP] [GO:0043231 "intracellular membrane-bounded organelle" evidence=IBA] [GO:0015020 "glucuronosyltransferase activity" evidence=IBA] [GO:0008194 "UDP-glycosyltransferase activity" evidence=IBA] InterPro:IPR002213 Pfam:PF00201 …	519	29	511	93.06
Bger_02545-RA_mrna	gene-C0J52_02545	mRNA	.	.	TALDO1	PSN57245.1	Transaldolase	.	PYGN01000024.1:1482988-1499598	2014	-2.61833	8.26552	0.0239571	0.158972	7.38249	8.77982	7.12073	7.82091	7.20582	9.03728	8.44612	8.85607	1318	634	675	5343	5880	5780	56.5203	68.1959	73.9235	178.862	141.505	147.675	113.126	119.253	139.349	319.413	265.18	270.097	876	10	874	98.74	UNIPROTKB|P37837 - symbol:TALDO1 "Transaldolase" species:9606 "Homo sapiens" [GO:0004801 "sedoheptulose-7-phosphate:D-glyceraldehyde-3-phosphate glyceronetransferase activity" evidence=EXP;TAS] [GO:0005515 "protein binding" evidence=IPI] [GO:0005634 "nucleus" evidence=IDA] [GO:0005737 "cytoplasm" evidence=TAS] [GO:0005829 "cytosol" evidence=TAS] [GO:0005975 "carbohydrate metabolic process" eviden…	337	3	334	98.52
Bger_02563-RA_mrna	gene-C0J52_02563	mRNA	.	.	APC10	PSN57276.1	Anaphase-promoting complex subunit 10	.	PYGN01000024.1:2516122-2527144	635	2.53704	5.13491	0.00580608	0.0656894	5.5606	4.37831	6.19852	4.76952	5.71377	4.3459	4.31658	4.47244	691	74	237	197	320	265	93.935	25.2576	82.1354	20.8217	24.38	21.4751	188.011	44.1676	154.829	37.1836	45.6881	39.278	483	31	481	93.37	FB|FBgn0034231 - symbol:APC10 "Anaphase Promoting Complex subunit 10" species:7227 "Drosophila melanogaster" [GO:0061630 "ubiquitin protein ligase activity" evidence=ISS;IBA] [GO:0007113 "endomitotic cell cycle" evidence=IGI] [GO:0000278 "mitotic cell cycle" evidence=IMP] [GO:0031145 "anaphase-promoting complex-dependent catabolic process" evidence=IBA] [GO:0070979 "protein K11-linked ubiquitinat…	195	20	195	90.26
Bger_02581-RA_mrna	gene-C0J52_02581	mRNA	.	.	.	PSN55501.1	hypothetical protein	.	PYGN01000068.1:246599-271930	3378	-2.50074	4.61989	0.00343526	0.0473708	3.88907	5.14221	3.76344	4.11547	3.7883	5.07396	4.95629	5.39639	120	46	59	333	508	514	3.06729	2.95317	3.8074	6.63683	7.27547	7.82389	6.1392	5.16416	7.17711	11.8521	13.6343	14.3099	3048	13	2929	95.7	UNIPROTKB|Q7Q3K2 - symbol:AgaP_AGAP007920 "AGAP007920-PA" species:7165 "Anopheles gambiae" [GO:0008194 "UDP-glycosyltransferase activity" evidence=IBA] [GO:0009813 "flavonoid biosynthetic process" evidence=IBA] [GO:0043231 "intracellular membrane-bounded organelle" evidence=IBA] [GO:0052696 "flavonoid glucuronidation" evidence=IBA] InterPro:IPR002213 Pfam:PF00201 GO:GO:0043231 GO:GO:0016021 Inter…	1023	10	967	93.65
Bger_02583-RA_mrna	gene-C0J52_02583	mRNA	.	.	.	PSN55503.1	hypothetical protein	.	PYGN01000068.1:340588-348023	281	3.2965	3.15247	0.0203291	0.144847	3.41886	2.32701	2.40552	5.02685	2.82422	2.74256	1.84893	2.38953	41	89	28	58	44	53	12.5275	68.2431	21.6793	13.8417	7.4928	9.66486	25.0738	119.336	40.8665	24.7187	14.0415	17.677	264				No hit
Bger_02586-RA_mrna	gene-C0J52_02586	mRNA	.	.	.	PSN55506.1	hypothetical protein	.	PYGN01000068.1:379995-395730	2667	2.30858	4.70738	0.00756435	0.0766931	5.19969	4.04873	5.35182	4.86049	5.38676	4.35976	3.90284	3.88358	380	79	188	199	236	172	12.2931	6.34903	15.5131	5.01978	4.27884	3.30075	24.6048	11.1024	29.2429	8.96436	8.01855	6.03706	1680	1	787	46.85	UNIPROTKB|F7B6L1 - symbol:CEP78 "Uncharacterized protein" species:9258 "Ornithorhynchus anatinus" [GO:0005813 "centrosome" evidence=IBA] InterPro:IPR001611 Pfam:PF13516 GO:GO:0005813 Gene3D:3.80.10.10 InterPro:IPR032675 GO:GO:0036064 Proteomes:UP000002279 eggNOG:KOG4308 eggNOG:ENOG410ZBX3 GO:GO:0044782 GeneTree:ENSGT00390000013287 OrthoDB:EOG091G0AYV InterPro:IPR026212 PRINTS:PR02062 TreeFam:TF32…	778	1	261	33.55
Bger_02637-RA_mrna	gene-C0J52_02637	mRNA	.	.	.	PSN43432.1	hypothetical protein	.	PYGN01000608.1:183869-191402	1644	-2.80395	4.80591	0.00443019	0.0555478	3.9349	5.24174	3.59843	4.30879	3.89748	4.28909	5.7751	5.66102	106	53	64	189	909	620	5.52334	6.9511	8.53455	7.74864	26.7865	19.3986	11.055	12.1553	16.088	13.8376	50.1979	35.4801	1644	283	1642	82.73	ZFIN|ZDB-GENE-040927-17 - symbol:crata "carnitine O-acetyltransferase a" species:7955 "Danio rerio" [GO:0005575 "cellular_component" evidence=ND] [GO:0016746 "transferase activity, transferring acyl groups" evidence=IEA] [GO:0016740 "transferase activity" evidence=IEA] InterPro:IPR000542 Pfam:PF00755 PROSITE:PS00440 ZFIN:ZDB-GENE-040927-17 Proteomes:UP000000437 GO:GO:0016746 eggNOG:KOG3717 eggNOG…	631	178	631	71.95
Bger_02642-RA_mrna	gene-C0J52_02642	mRNA	.	.	GK3P_0	PSN43444.1	Glycerol kinase 3	.	PYGN01000608.1:277469-295126	2098	-2.47369	7.76883	0.0306956	0.18374	6.96939	8.23308	6.78996	6.8934	7.2248	8.11165	7.8555	8.73209	1046	332	684	2808	3899	5303	43.0604	34.2476	71.9384	90.2207	90.0732	130.062	86.1857	59.8883	135.607	161.117	168.797	237.883	1440	22	1423	97.36	UNIPROTKB|Q8T5I3 - symbol:30E5.7 "AGAP001563-PA" species:7165 "Anopheles gambiae" [GO:0004370 "glycerol kinase activity" evidence=IBA] [GO:0005739 "mitochondrion" evidence=IBA] [GO:0006071 "glycerol metabolic process" evidence=IBA] [GO:0006641 "triglyceride metabolic process" evidence=IBA] [GO:0046167 "glycerol-3-phosphate biosynthetic process" evidence=IBA] InterPro:IPR000577 InterPro:IPR005999 …	555	2	552	99.28
Bger_02687-RA_mrna	gene-C0J52_02687	mRNA	.	.	.	PSN56772.1	hypothetical protein	.	PYGN01000034.1:1026456-1027478	1023	3.3023	5.23554	0.000239893	0.00833333	5.84909	4.1707	6.20058	5.81739	5.52929	4.05359	4.60655	3.85195	692	156	208	159	395	168	58.4415	32.9452	44.7015	10.4639	18.6795	8.40261	116.971	57.6108	84.2642	18.6865	35.0054	15.3684	1023	283	865	56.99	UNIPROTKB|B7Q0M5 - symbol:IscW_ISCW010097 "Protein HEXIM1, putative" species:6945 "Ixodes scapularis" [GO:0000122 "negative regulation of transcription by RNA polymerase II" evidence=IBA] [GO:0004861 "cyclin-dependent protein serine/threonine kinase inhibitor activity" evidence=IBA] [GO:0005634 "nucleus" evidence=IBA] [GO:0045736 "negative regulation of cyclin-dependent protein serine/threonine k…	277	108	277	61.37
Bger_02700-RA_mrna	gene-C0J52_02700	mRNA	.	.	.	PSN56818.1	hypothetical protein	.	PYGN01000034.1:1774970-1776244	1275	108.163	8.23062	0.000108118	0.00484978	5.16244	2.6808	2.1569	10.7996	2.53081	2.35677	2.7521	2.93353	33	5017	22	42	97	83	2.1885	853.427	3.67562	2.21648	3.6765	3.32337	4.3803	1492.37	6.92869	3.95822	6.88976	6.07845	1275	28	244	17.02	FB|FBgn0085404 - symbol:CG34375 species:7227 "Drosophila melanogaster" [GO:0008150 "biological_process" evidence=ND] [GO:0005575 "cellular_component" evidence=ND] [GO:0005634 "nucleus" evidence=IEA] [GO:0007275 "multicellular organism development" evidence=IEA] [GO:0006511 "ubiquitin-dependent protein catabolic process" evidence=IEA] [GO:0008270 "zinc ion binding" evidence=ISM] InterPro:IPR001841…	568	113	184	12.68
Bger_02748-RA_mrna	gene-C0J52_02748	mRNA	.	.	.	PSN55861.1	hypothetical protein	.	PYGN01000058.1:2011439-2021741	1013	-6.44331	7.60731	0.000286438	0.00953345	5.54211	8.19231	4.51794	5.69418	6.4142	7.92733	7.42515	9.22444	209	143	388	2470	2889	7465	17.8145	30.4476	84.4952	164.366	138.211	379.203	35.6558	53.2431	159.277	293.527	259.008	693.562	534	7	514	95.13	ZFIN|ZDB-GENE-070912-551 - symbol:apoda.2 "apolipoprotein Da, duplicate 2" species:7955 "Danio rerio" [GO:0007568 "aging" evidence=IEA] [GO:0005576 "extracellular region" evidence=IEA] [GO:0008289 "lipid binding" evidence=IEA] [GO:0006869 "lipid transport" evidence=IEA] [GO:0036094 "small molecule binding" evidence=IEA] InterPro:IPR002969 PRINTS:PR01219 InterPro:IPR000566 ZFIN:ZDB-GENE-070912-551…	189	11	180	89.95
Bger_02778-RA_mrna	gene-C0J52_02778	mRNA	.	.	.	PSN58409.1	hypothetical protein	.	PYGN01000002.1:431060-431341	282	-3.71145	2.77371	0.00440874	0.0553881	1.81121	3.47228	1.24053	2.74009	1.45302	3.63054	3.33745	3.44886	13	16	8	116	154	124	3.77466	11.7283	6.0459	27.6682	26.3148	22.593	7.555	20.509	11.3968	49.4101	49.314	41.3227	282	1	259	91.84	UNIPROTKB|F5HLH6 - symbol:AgaP_AGAP004549 "AGAP004549-PA" species:7165 "Anopheles gambiae" [GO:0042438 "melanin biosynthetic process" evidence=IBA] [GO:0048067 "cuticle pigmentation" evidence=IBA] Gene3D:2.120.10.30 InterPro:IPR011042 Proteomes:UP000007062 GO:GO:0042438 GO:GO:0048067 OrthoDB:EOG091G140M EMBL:AAAB01008898 InterPro:IPR017996 PANTHER:PTHR10009 Pfam:PF03022 HOGENOM:HOG000044010 RefSe…	440	347	432	19.55
Bger_02826-RA_mrna	gene-C0J52_02826	mRNA	.	.	.	PSN58434.1	hypothetical protein	.	PYGN01000002.1:3687962-3729937	2326	3.03621	4.77358	0.00439041	0.0553766	5.20632	3.76121	6.08279	4.28271	5.25345	3.20858	4.44749	3.62756	637	52	171	84	352	142	23.6394	4.82435	16.2292	2.43424	7.31665	3.1203	47.3145	8.43626	30.5928	4.34709	13.7114	5.70704	1857	61	1855	96.66	UNIPROTKB|Q7PM55 - symbol:AgaP_AGAP010217 "AGAP010217-PA" species:7165 "Anopheles gambiae" [GO:0003756 "protein disulfide isomerase activity" evidence=IBA] [GO:0005783 "endoplasmic reticulum" evidence=IBA] [GO:0006457 "protein folding" evidence=IBA] [GO:0034976 "response to endoplasmic reticulum stress" evidence=IBA] InterPro:IPR013766 InterPro:IPR017937 Pfam:PF00085 PROSITE:PS00194 PROSITE:PS513…	636	16	636	97.64
Bger_02854-RA_mrna	gene-C0J52_02854	mRNA	.	.	CHIT_3	PSN50306.1	Endochitinase	.	PYGN01000244.1:961975-979908	2150	-4.4544	4.58561	0.031174	0.1856	2.74764	4.15046	2.19043	1.64636	4.40613	3.17762	2.57727	6.6965	34	6	93	82	84	1284	1.32808	0.59235	9.4631	2.56395	1.88716	30.727	2.65816	1.03583	17.8383	4.57873	3.53655	56.1997	996	1	979	98.29	UNIPROTKB|A0ND35 - symbol:AgaP_AGAP002457 "AGAP002457-PA" species:7165 "Anopheles gambiae" [GO:0004568 "chitinase activity" evidence=IBA] [GO:0005576 "extracellular region" evidence=IBA] [GO:0006032 "chitin catabolic process" evidence=IBA] [GO:0008061 "chitin binding" evidence=IBA] InterPro:IPR001223 InterPro:IPR001579 InterPro:IPR002557 InterPro:IPR011583 InterPro:IPR036508 Pfam:PF00704 Pfam:PF0…	571	188	550	63.57
Bger_02882-RA_mrna	gene-C0J52_02882	mRNA	.	.	Megf8	PSN57394.1	Multiple epidermal growth factor-like domains protein 8	.	PYGN01000022.1:1629685-1738387	8186	2.65831	2.38696	0.0254843	0.16364	3.03624	1.80302	3.27818	3.35499	2.47554	1.05632	2.48883	1.8639	83	26	21	11	78	33	0.868317	0.669532	0.563145	0.087836	0.456953	0.205843	1.73794	1.1708	1.06155	0.156857	0.856331	0.376487	7959	49	7933	99.07	FB|FBgn0031981 - symbol:CG7466 species:7227 "Drosophila melanogaster" [GO:0005509 "calcium ion binding" evidence=IEA] InterPro:IPR001881 InterPro:IPR015915 InterPro:IPR018097 Pfam:PF07645 PROSITE:PS01187 SMART:SM00179 InterPro:IPR002165 InterPro:IPR000742 InterPro:IPR000152 Proteomes:UP000000803 GO:GO:0016021 EMBL:AE014134 GO:GO:0005509 InterPro:IPR013032 PROSITE:PS00022 Gene3D:2.120.10.80 SUPFAM…	2892	5	2880	99.45
Bger_02918-RA_mrna	gene-C0J52_02918	mRNA	.	.	SLC5A8_0	PSN54818.1	Sodium-coupled monocarboxylate transporter 1	.	PYGN01000082.1:215833-239014	1694	-3.55662	5.78488	0.00244759	0.0379495	4.50097	6.23376	4.09969	4.02397	5.37925	7.11686	6.39703	5.1874	154	43	187	1404	1408	443	7.82087	5.38179	24.3223	55.8847	40.2713	13.4464	15.6535	9.41104	45.8486	99.7995	75.4685	24.5934	1524	52	1480	93.77	UNIPROTKB|Q7PXS9 - symbol:AgaP_AGAP001550 "AGAP001550-PA" species:7165 "Anopheles gambiae" [GO:0005887 "integral component of plasma membrane" evidence=IBA] [GO:0015293 "symporter activity" evidence=IBA] InterPro:IPR001734 Pfam:PF00474 PROSITE:PS50283 GO:GO:0016021 GO:GO:0055085 GO:GO:0005215 Proteomes:UP000007062 EMBL:AAAB01008987 TIGRFAMs:TIGR00813 eggNOG:COG0591 eggNOG:KOG2349 HOGENOM:HOG00026…	595	15	489	79.83
Bger_02930-RA_mrna	gene-C0J52_02930	mRNA	.	.	Slc5a12_1	PSN54833.1	Sodium-coupled monocarboxylate transporter 2	.	PYGN01000082.1:560951-591372	2511	-3.89631	6.13922	0.000508512	0.0137841	4.75672	6.78942	3.95115	5.53757	4.78144	6.74146	7.12794	6.49884	138	128	122	1080	2348	1118	4.74657	11.0359	10.6993	28.9792	45.3098	22.8957	9.50028	19.2982	20.1687	51.7513	84.9106	41.8763	1686	37	1597	92.59	UNIPROTKB|Q7PXS9 - symbol:AgaP_AGAP001550 "AGAP001550-PA" species:7165 "Anopheles gambiae" [GO:0005887 "integral component of plasma membrane" evidence=IBA] [GO:0015293 "symporter activity" evidence=IBA] InterPro:IPR001734 Pfam:PF00474 PROSITE:PS50283 GO:GO:0016021 GO:GO:0055085 GO:GO:0005215 Proteomes:UP000007062 EMBL:AAAB01008987 TIGRFAMs:TIGR00813 eggNOG:COG0591 eggNOG:KOG2349 HOGENOM:HOG00026…	595	11	561	92.61
Bger_02946-RA_mrna	gene-C0J52_02946	mRNA	.	.	MAN2B1_1	PSN54844.1	Lysosomal alpha-mannosidase	.	PYGN01000082.1:2689255-2752223	2199	-2.19731	5.50017	0.0324553	0.19033	4.8482	5.80312	4.53109	4.96259	5.05091	4.83691	5.98094	6.59151	211	85	148	281	1051	1193	8.27576	8.33469	14.7988	8.60978	23.1609	27.9193	16.564	14.5747	27.8964	15.3754	43.4036	51.0643	2199	1	2167	98.54	UNIPROTKB|Q5TS83 - symbol:AgaP_AGAP008584 "Alpha-mannosidase" species:7165 "Anopheles gambiae" [GO:0004559 "alpha-mannosidase activity" evidence=IBA] [GO:0006013 "mannose metabolic process" evidence=IBA] [GO:0006517 "protein deglycosylation" evidence=IBA] InterPro:IPR000602 InterPro:IPR011013 InterPro:IPR011330 InterPro:IPR011682 InterPro:IPR015341 InterPro:IPR037094 Pfam:PF01074 Pfam:PF07748 Pfa…	1138	158	1011	75.04
Bger_03036-RA_mrna	gene-C0J52_03036	mRNA	.	.	.	PSN48241.1	hypothetical protein	.	PYGN01000337.1:416091-436870	789	4.43176	1.48408	0.000996549	0.0215478	2.45447	0.966556	2.19043	2.81479	2.3582	0.75449	0.722975	1.4222	34	17	19	7	11	21	3.66127	4.49672	5.23185	0.548308	0.640066	1.36296	7.32805	7.86333	9.86226	0.979173	1.19949	2.49285	306				No hit
Bger_03048-RA_mrna	gene-C0J52_03048	mRNA	.	.	CDCA7L	PSN48267.1	Cell division cycle-associated 7-like protein	.	PYGN01000337.1:790923-795739	477	3.89592	3.01732	0.00132461	0.0260201	3.71962	2.00531	4.15167	3.19639	3.81081	2.56252	2.16655	1.28685	160	23	60	50	59	18	28.8542	10.1349	27.4213	7.06245	5.92122	1.93773	57.7518	17.7227	51.6904	12.6122	11.0964	3.54411	477	106	463	75.05	UNIPROTKB|F1MBU7 - symbol:CDCA7L "Uncharacterized protein" species:9913 "Bos taurus" [GO:0005730 "nucleolus" evidence=IEA] [GO:0005737 "cytoplasm" evidence=IEA] [GO:0008284 "positive regulation of cell proliferation" evidence=IEA] InterPro:IPR033578 GO:GO:0005829 GO:GO:0005634 Proteomes:UP000009136 GO:GO:0006355 GO:GO:0008284 GO:GO:0001650 eggNOG:ENOG410IYXY eggNOG:ENOG410XQV7 GeneTree:ENSGT00390…	449	321	439	26.5
Bger_03052-RA_mrna	gene-C0J52_03052	mRNA	.	.	.	PSN48256.1	hypothetical protein	.	PYGN01000337.1:967119-1001424	1799	2.77993	7.12318	0.0272941	0.170222	7.4782	6.14256	8.40152	6.45347	7.57962	5.48775	6.67769	6.26224	3216	244	876	447	1714	947	154.447	29.3245	107.421	16.7514	46.1771	27.0657	309.126	51.2792	202.494	29.9149	86.5361	49.5032	1041	217	1033	78.48	FB|FBgn0032405 - symbol:firl "firelighter" species:7227 "Drosophila melanogaster" [GO:0016491 "oxidoreductase activity" evidence=IEA] [GO:0050965 "detection of temperature stimulus involved in sensory perception of pain" evidence=IMP] [GO:0016616 "oxidoreductase activity, acting on the CH-OH group of donors, NAD or NADP as acceptor" evidence=IBA] [GO:0005811 "lipid droplet" evidence=IBA] InterPro…	318	47	314	84.28
Bger_03123-RA_mrna	gene-C0J52_03123	mRNA	.	.	.	PSN54063.1	hypothetical protein	.	PYGN01000108.1:2304462-2324534	1486	-2.44503	5.35433	0.0417802	0.221885	4.19797	5.84113	4.20184	5.61278	2.77928	6.25322	5.63446	5.63571	166	135	27	767	823	609	9.60008	19.654	3.89801	34.7987	26.8286	21.066	19.2146	34.3686	7.34791	62.1438	50.2769	38.5297	1143	124	862	64.65	UNIPROTKB|E9FTH2 - symbol:DAPPUDRAFT_40643 "Putative uncharacterized protein" species:6669 "Daphnia pulex" [GO:0005887 "integral component of plasma membrane" evidence=IBA] [GO:0032870 "cellular response to hormone stimulus" evidence=IBA] [GO:0042277 "peptide binding" evidence=IBA] [GO:0097003 "adipokinetic hormone receptor activity" evidence=IBA] [GO:1901652 "response to peptide" evidence=IBA] I…	313	5	303	95.53
Bger_03127-RA_mrna	gene-C0J52_03127	mRNA	.	.	.	PSN54059.1	hypothetical protein	.	PYGN01000108.1:2428560-2511210	2853	-2.72706	4.72172	0.00762974	0.0771101	3.79591	5.20418	3.26251	4.61085	3.51436	4.72892	5.02866	5.85495	82	66	48	260	535	711	2.47463	4.98934	3.67446	6.13315	9.08791	12.8236	4.95299	8.72477	6.9265	10.9526	17.0308	23.4543	2724	1417	2710	47.5	FB|FBgn0015032 - symbol:Cyp4c3 "Cytochrome P450-4c3" species:7227 "Drosophila melanogaster" [GO:0055114 "oxidation-reduction process" evidence=IEA] [GO:0016705 "oxidoreductase activity, acting on paired donors, with incorporation or reduction of molecular oxygen" evidence=IEA] [GO:0005506 "iron ion binding" evidence=IEA] [GO:0020037 "heme binding" evidence=IEA] InterPro:IPR001128 InterPro:IPR0024…	535	101	535	81.31
Bger_03165-RA_mrna	gene-C0J52_03165	mRNA	.	.	.	PSN52418.1	hypothetical protein	.	PYGN01000163.1:1463527-1538741	741	-19.1	6.51179	4.62323e-08	1.83687e-05	3.27112	7.02482	2.66598	3.74711	3.40026	7.48651	5.35897	8.22896	51	35	44	1817	677	3738	5.83264	10.1933	13.0353	165.279	44.2464	259.597	11.6741	17.8249	24.5721	295.156	82.9178	474.804	741	141	336	26.45	FB|FBgn0038126 - symbol:CG8483 species:7227 "Drosophila melanogaster" [GO:0008150 "biological_process" evidence=ND] [GO:0003674 "molecular_function" evidence=ND] [GO:0005576 "extracellular region" evidence=ISM;IEA] [GO:0046983 "protein dimerization activity" evidence=IEA] [GO:0032504 "multicellular organism reproduction" evidence=IBA] [GO:0005615 "extracellular space" evidence=IBA] InterPro:IPR01…	392	144	207	16.33
Bger_03207-RA_mrna	gene-C0J52_03207	mRNA	.	.	.	PSN43487.1	hypothetical protein	.	PYGN01000604.1:702291-719110	2655	2.02451	5.24505	0.0286881	0.175356	5.63409	4.68121	6.13537	5.20406	5.56283	4.3803	4.95629	4.70704	661	101	213	202	508	314	21.5113	8.17318	17.6471	5.12543	9.26881	6.07259	43.055	14.2923	33.2656	9.15303	17.3698	11.1068	2376	163	2155	83.88	FB|FBgn0037935 - symbol:CG6834 species:7227 "Drosophila melanogaster" [GO:0017022 "myosin binding" evidence=IPI] InterPro:IPR011009 Proteomes:UP000000803 EMBL:AE014297 SUPFAM:SSF56112 GO:GO:0017022 InterPro:IPR015897 SMART:SM00587 InterPro:IPR004119 Pfam:PF02958 GeneTree:ENSGT00900000141215 eggNOG:ENOG410XPPF OrthoDB:EOG091G07RC EMBL:BT150372 RefSeq:NP_650104.2 UniGene:Dm.5929 PaxDb:Q9VGJ7 Ensemb…	895	119	830	79.55
Bger_03278-RA_mrna	gene-C0J52_03278	mRNA	.	.	.	PSN50839.1	hypothetical protein	.	PYGN01000221.1:1850015-1855257	1446	-3.29475	3.70747	0.00220428	0.0351256	2.65303	4.33531	2.61752	1.94132	3.40026	4.67451	4.29935	4.03206	49	8	44	250	316	192	2.89721	1.08868	6.6255	11.6343	10.5914	6.80438	5.79877	1.90375	12.4893	20.7767	19.8484	12.4452	729				No hit
Bger_03295-RA_mrna	gene-C0J52_03295	mRNA	.	.	.	PSN50018.1	hypothetical protein	.	PYGN01000254.1:483700-556414	2160	3.40011	3.84728	0.0172429	0.130648	3.89041	2.92054	3.00432	5.79911	2.86781	2.86423	2.86181	3.03558	67	154	29	64	106	90	2.6704	15.3909	2.90937	1.98152	2.36246	2.13757	5.34483	26.9139	5.4843	3.53862	4.42726	3.90962	2160	868	2032	53.94	ZFIN|ZDB-GENE-060929-156 - symbol:eml1 "echinoderm microtubule associated protein like 1" species:7955 "Danio rerio" [GO:0008017 "microtubule binding" evidence=IBA] [GO:0015630 "microtubule cytoskeleton" evidence=IBA] [GO:0036368 "cone photoresponse recovery" evidence=IMP] InterPro:IPR017986 InterPro:IPR001680 InterPro:IPR015943 Pfam:PF00400 PROSITE:PS50082 PROSITE:PS50294 SMART:SM00320 ZFIN:ZDB-…	822	173	716	66.18
Bger_03300-RA_mrna	gene-C0J52_03300	mRNA	.	.	.	PSN50002.1	hypothetical protein	.	PYGN01000254.1:762703-776953	3249	3.04502	3.36429	0.00453823	0.0561275	3.98805	2.50989	4.15167	3.49787	4.3146	2.04989	3.1579	2.32189	160	29	87	32	134	50	4.23437	1.8958	5.84636	0.659397	1.99072	0.7912	8.47511	3.31514	11.0206	1.17756	3.73062	1.44711	2442	100	793	28.42	UNIPROTKB|F6QQ73 - symbol:arid5b "Uncharacterized protein" species:8364 "Xenopus tropicalis" [GO:0005634 "nucleus" evidence=IBA] [GO:0006357 "regulation of transcription by RNA polymerase II" evidence=IBA] [GO:0044212 "transcription regulatory region DNA binding" evidence=IBA] InterPro:IPR001606 InterPro:IPR030408 InterPro:IPR036431 Pfam:PF01388 PROSITE:PS51011 SMART:SM00501 GO:GO:0005634 Proteom…	1184	327	518	16.22
Bger_03305-RA_mrna	gene-C0J52_03305	mRNA	.	.	LCTL	PSN49995.1	Lactase-like protein	.	PYGN01000254.1:861415-898266	1275	2.92592	5.19281	0.0116928	0.101387	5.39481	4.27293	4.27398	6.84074	5.0697	4.60057	3.96426	4.25394	175	320	150	237	247	226	11.823	54.2992	25.8716	12.4873	9.37681	9.1149	23.6638	94.952	48.7691	22.2999	17.5722	16.6711	1140	4	1111	97.19	UNIPROTKB|Q5TQY8 - symbol:AgaP_AGAP006426 "AGAP006426-PA" species:7165 "Anopheles gambiae" [GO:0008422 "beta-glucosidase activity" evidence=IBA] [GO:1901657 "glycosyl compound metabolic process" evidence=IBA] InterPro:IPR001360 Pfam:PF00232 PRINTS:PR00131 InterPro:IPR018120 GO:GO:0005975 InterPro:IPR017853 SUPFAM:SSF51445 PANTHER:PTHR10353 Proteomes:UP000007062 GO:GO:0008422 eggNOG:COG2723 GO:GO:…	565	205	517	55.4
Bger_03332-RA_mrna	gene-C0J52_03332	mRNA	.	.	Mlp84B_1	PSN56164.1	Muscle LIM protein Mlp84B	.	PYGN01000050.1:218432-231239	3609	-2.96165	12.0767	0.0210102	0.147362	10.9511	12.6395	11.7984	10.3215	10.7335	12.5032	12.463	12.9522	33967	3601	7833	59139	95447	99056	813.376	216.384	479.127	1104.92	1281.97	1412.5	1627.98	378.387	903.176	1973.17	2402.41	2583.47	1068	31	1060	96.44	FB|FBgn0014863 - symbol:Mlp84B "Muscle LIM protein at 84B" species:7227 "Drosophila melanogaster" [GO:0060537 "muscle tissue development" evidence=IEP] [GO:0015629 "actin cytoskeleton" evidence=IDA] [GO:0008307 "structural constituent of muscle" evidence=IGI;IMP] [GO:0005634 "nucleus" evidence=IDA] [GO:0030018 "Z disc" evidence=IDA] [GO:0045214 "sarcomere organization" evidence=IGI] [GO:0090175 "…	495	138	493	71.92
Bger_03333-RA_mrna	gene-C0J52_03333	mRNA	.	.	Mlp84B_0	PSN56165.1	Muscle LIM protein Mlp84B	.	PYGN01000050.1:249696-249866	171	-7.12532	7.86443	0.000738166	0.0173156	5.27019	8.53663	7.04717	4.54655	4.21687	7.59595	8.87128	9.14267	1252	63	81	1961	7901	7053	632.705	78.7469	104.14	773.169	2239.5	2122.53	1266.36	137.703	196.308	1380.73	4196.82	3882.11	171	1	160	93.57	FB|FBgn0259209 - symbol:Mlp60A "Muscle LIM protein at 60A" species:7227 "Drosophila melanogaster" [GO:0015629 "actin cytoskeleton" evidence=IDA] [GO:0060537 "muscle tissue development" evidence=IEP] [GO:0005634 "nucleus" evidence=IDA] [GO:0030018 "Z disc" evidence=IDA] Pfam:PF00412 InterPro:IPR001781 EMBL:AE013599 Proteomes:UP000000803 GO:GO:0005634 GO:GO:0030154 GO:GO:0030018 GO:GO:0007517 GO:GO…	92	40	92	57.61
Bger_03336-RA_mrna	gene-C0J52_03336	mRNA	.	.	.	PSN56166.1	hypothetical protein	.	PYGN01000050.1:541697-613896	4884	-2.39193	4.61137	0.011752	0.101504	3.88458	5.0507	4.02733	4.25615	3.37026	4.35976	5.47479	5.31755	146	51	43	199	735	486	2.57323	2.2246	1.93251	2.74578	7.29155	5.1193	5.15033	3.89011	3.64287	4.90344	13.6644	9.3632	4767	1960	3346	29.1	UNIPROTKB|H3FI79 - symbol:WBGene00111532 "Uncharacterized protein" species:54126 "Pristionchus pacificus" [GO:0016787 "hydrolase activity" evidence=IBA] InterPro:IPR000639 PRINTS:PR00412 Pfam:PF00561 InterPro:IPR000073 InterPro:IPR029058 GO:GO:0003824 Gene3D:3.40.50.1820 SUPFAM:SSF53474 PRINTS:PR00111 eggNOG:ENOG410XRPK OrthoDB:EOG091G0ASI eggNOG:KOG4178 Proteomes:UP000005239 STRING:54126.PPA2197…	432	11	422	95.37
Bger_03347-RA_mrna	gene-C0J52_03347	mRNA	.	.	.	PSN56152.1	hypothetical protein	.	PYGN01000050.1:2054303-2073903	4017	2.19293	4.67599	0.0308678	0.184597	5.1574	3.89987	5.05244	5.44653	4.97323	2.86423	4.68162	4.15376	307	120	140	64	417	210	6.59571	6.42903	7.64141	1.05901	5.02518	2.68201	13.2013	11.2423	14.4044	1.89119	9.4172	4.90539	1293	1	1231	95.2	FB|FBgn0035432 - symbol:ZnT63C "Zinc transporter 63C" species:7227 "Drosophila melanogaster" [GO:0016021 "integral component of membrane" evidence=IEA] [GO:0006882 "cellular zinc ion homeostasis" evidence=IMP] [GO:0005886 "plasma membrane" evidence=IBA;IDA] [GO:0055069 "zinc ion homeostasis" evidence=IGI;IMP] [GO:0016323 "basolateral plasma membrane" evidence=IDA] [GO:0016324 "apical plasma membr…	545	1	427	78.35
Bger_03348-RA_mrna	gene-C0J52_03348	mRNA	.	.	GST1	PSN56155.1	Glutathione S-transferase	.	PYGN01000050.1:2089250-2102810	3025	-3.39014	10.1146	0.00645467	0.0694287	8.94863	10.7222	8.96129	9.3286	8.55599	10.8423	10.3819	10.9423	4745	1808	1728	18695	22544	24585	135.54	129.591	126.089	416.706	361.239	418.245	271.284	226.613	237.682	744.157	676.962	764.971	615	10	610	97.72	FB|FBgn0010226 - symbol:GstS1 "Glutathione S transferase S1" species:7227 "Drosophila melanogaster" [GO:0004364 "glutathione transferase activity" evidence=IDA;NAS] [GO:0008152 "metabolic process" evidence=IC] [GO:0004602 "glutathione peroxidase activity" evidence=IDA] [GO:0006979 "response to oxidative stress" evidence=NAS] [GO:0005737 "cytoplasm" evidence=ISS] [GO:0006749 "glutathione metabolic…	249	49	248	80.32
Bger_03363-RA_mrna	gene-C0J52_03363	mRNA	.	.	.	PSN47917.1	hypothetical protein	.	PYGN01000353.1:115133-128507	1610	-10.889	7.56477	9.1644e-06	0.000787271	4.99331	8.03488	5.25613	5.23159	4.4922	9.40582	6.67184	8.02697	355	103	99	6901	1707	3248	19.0304	13.8116	13.5494	288.995	51.3889	103.794	38.0895	24.1521	25.5412	516.089	96.3029	189.84	579				No hit
Bger_03384-RA_mrna	gene-C0J52_03384	mRNA	.	.	.	PSN47893.1	hypothetical protein	.	PYGN01000353.1:1119948-1142840	4781	-2.40181	6.40237	0.0175291	0.131779	5.59773	6.89619	6.04892	5.04248	5.70177	6.7134	6.8414	7.13376	622	90	235	1059	1922	1743	11.235	4.04104	10.8377	14.9244	19.4798	18.7591	22.487	7.06649	20.4295	26.6521	36.5052	34.3105	2187	400	1123	33.1	FB|FBgn0035770 - symbol:pst "pastrel" species:7227 "Drosophila melanogaster" [GO:0008355 "olfactory learning" evidence=IMP] [GO:0007611 "learning or memory" evidence=IBA;IMP] [GO:0003674 "molecular_function" evidence=ND] [GO:0005829 "cytosol" evidence=IDA] [GO:0009306 "protein secretion" evidence=IMP] [GO:0007616 "long-term memory" evidence=IMP] Proteomes:UP000000803 GO:GO:0005829 GO:GO:0007611 G…	707	180	461	39.89
Bger_03392-RA_mrna	gene-C0J52_03392	mRNA	.	.	.	PSN48323.1	hypothetical protein	.	PYGN01000334.1:892-33569	4886	4.32316	7.70167	0.0298969	0.18066	6.99617	6.29166	4.89868	9.83475	6.25507	6.48745	5.96601	6.42151	275	2569	347	904	1040	1059	4.84786	114.033	15.6444	12.4715	10.3148	11.1469	9.70303	199.408	29.4904	22.2718	19.33	20.3876	1215	1	1213	99.84	FB|FBgn0030870 - symbol:CG6398 species:7227 "Drosophila melanogaster" [GO:0005918 "septate junction" evidence=ISS] [GO:0016021 "integral component of membrane" evidence=IEA] [GO:0060857 "establishment of glial blood-brain barrier" evidence=IMP] [GO:0045179 "apical cortex" evidence=IDA] InterPro:IPR004031 Pfam:PF13903 Proteomes:UP000000803 GO:GO:0016021 GO:GO:0005918 EMBL:AE014298 GO:GO:0045179 EM…	290	58	290	80.34
Bger_03399-RA_mrna	gene-C0J52_03399	mRNA	.	.	.	PSN48326.1	hypothetical protein	.	PYGN01000334.1:148254-167843	2782	2.5376	1.52865	0.0386988	0.210767	2.27265	1.27419	2.56737	2.48952	1.76107	0.668017	1.77606	1.37848	47	13	11	6	41	20	1.44674	0.959301	0.850915	0.127832	0.701887	0.369496	2.89566	1.67751	1.60401	0.228284	1.31534	0.675809	2475				No hit
Bger_03400-RA_mrna	gene-C0J52_03400	mRNA	.	.	.	PSN48306.1	hypothetical protein	.	PYGN01000334.1:177920-185495	1237	2.4058	4.32776	0.00947147	0.0893326	4.83615	3.6216	5.2362	4.71204	4.5602	3.08053	3.90853	3.87574	350	71	104	76	237	171	24.4478	12.4067	18.5415	4.12713	9.28134	7.11332	48.9324	21.6953	34.9516	7.37026	17.3933	13.0103	909				No hit
Bger_03401-RA_mrna	gene-C0J52_03401	mRNA	.	.	.	PSN48307.1	hypothetical protein	.	PYGN01000334.1:193576-201740	923	2.97316	3.6598	0.00346949	0.0474849	4.19976	2.85523	4.91882	3.89217	3.7883	2.6327	3.10929	2.82371	279	39	59	53	129	76	26.0548	9.03499	13.977	3.87116	6.7451	4.22037	52.1489	15.7993	26.3472	6.91315	12.6403	7.71906	603				No hit
Bger_03440-RA_mrna	gene-C0J52_03440	mRNA	.	.	.	PSN48089.1	hypothetical protein	.	PYGN01000344.1:804450-805970	1521	2.37469	3.0323	0.0300104	0.180928	3.60965	2.43504	3.56048	3.99213	3.27635	1.65958	2.7896	2.85595	103	42	40	22	100	78	5.84004	5.94873	5.74552	0.967845	3.16802	2.62942	11.6889	10.4024	10.8305	1.72839	5.93687	4.80921	1521	850	1507	43.26	FB|FBgn0262527 - symbol:nsl1 "non-specific lethal 1" species:7227 "Drosophila melanogaster" [GO:0005634 "nucleus" evidence=IDA] [GO:0048477 "oogenesis" evidence=IGI] [GO:0030727 "germarium-derived female germ-line cyst formation" evidence=IGI] [GO:0030718 "germ-line stem cell population maintenance" evidence=IGI] [GO:0030100 "regulation of endocytosis" evidence=IMP] [GO:0007528 "neuromuscular jun…	1570	375	636	16.69
Bger_03442-RA_mrna	gene-C0J52_03442	mRNA	.	.	ABCG4_4	PSN48087.1	ATP-binding cassette sub-family G member 4	.	PYGN01000344.1:864209-889217	2083	3.36652	5.67898	0.0121603	0.103728	6.31955	4.00369	6.29798	6.41796	6.24271	2.72125	5.78905	3.50076	741	238	344	57	918	129	30.7203	24.7077	36.4213	1.82721	21.3553	3.16754	61.4869	43.2059	68.6557	3.26305	40.0199	5.79343	1056	1	1045	98.96	UNIPROTKB|Q7PFN4 - symbol:AgaP_AGAP009471 "AGAP009471-PA" species:7165 "Anopheles gambiae" [GO:0005886 "plasma membrane" evidence=IBA] [GO:0016021 "integral component of membrane" evidence=IBA] [GO:0017127 "cholesterol transporter activity" evidence=IBA] [GO:0034041 "sterol-transporting ATPase activity" evidence=IBA] InterPro:IPR003439 InterPro:IPR013525 InterPro:IPR017871 Pfam:PF00005 Pfam:PF010…	592	219	589	62.67
Bger_03461-RA_mrna	gene-C0J52_03461	mRNA	.	.	DPM3	PSN48933.1	Dolichol-phosphate mannosyltransferase subunit 3	.	PYGN01000302.1:166648-176239	2846	-2.24537	5.5153	0.0122661	0.104178	4.82725	5.98989	4.79353	4.50203	5.18618	5.87556	5.90751	6.18661	255	61	163	588	998	898	7.71666	4.57902	12.6165	13.9275	16.9837	16.2228	15.4449	8.00726	23.7826	24.8719	31.8276	29.6715	288	1	283	98.26	UNIPROTKB|A0NDR0 - symbol:AgaP_AGAP004550 "AGAP004550-PA" species:7165 "Anopheles gambiae" [GO:0005789 "endoplasmic reticulum membrane" evidence=IBA] [GO:0006506 "GPI anchor biosynthetic process" evidence=IBA] [GO:0033185 "dolichol-phosphate-mannose synthase complex" evidence=IBA] [GO:0035269 "protein O-linked mannosylation" evidence=IBA] [GO:0004582 "dolichyl-phosphate beta-D-mannosyltransferase…	94	1	94	100
Bger_03486-RA_mrna	gene-C0J52_03486	mRNA	.	.	.	PSN48911.1	hypothetical protein	.	PYGN01000302.1:1613029-1638604	2773	3.0793	4.71864	0.00184408	0.0319058	5.26416	3.69682	5.90743	4.96259	4.92246	3.16188	4.3876	3.54098	563	85	135	81	337	133	17.5433	6.59761	10.7191	1.96938	5.88846	2.46231	35.1131	11.5371	20.206	3.51694	11.035	4.50356	1164	718	925	17.87	UNIPROTKB|F7G6P3 - symbol:AFTPH "Uncharacterized protein" species:9258 "Ornithorhynchus anatinus" [GO:0005737 "cytoplasm" evidence=IBA] [GO:0030276 "clathrin binding" evidence=IBA] [GO:0046907 "intracellular transport" evidence=IBA] GO:GO:0005829 GO:GO:0005654 CTD:54812 eggNOG:ENOG410IIS8 eggNOG:ENOG4111EYY GeneTree:ENSGT00390000017835 OrthoDB:EOG091G07VV TreeFam:TF331532 GO:GO:0030121 GO:GO:0030…	923	638	723	9.32
Bger_03492-RA_mrna	gene-C0J52_03492	mRNA	.	.	Mcm5	PSN50546.1	DNA replication licensing factor Mcm5	.	PYGN01000235.1:6273-8471	2199	2.31579	3.86624	0.022512	0.15306	4.38435	3.18531	4.60752	4.54655	3.99897	2.41102	3.63399	3.51092	223	63	69	44	193	130	8.75242	6.18412	6.9024	1.33523	4.24041	3.04099	17.518	10.8141	13.0113	2.38447	7.94655	5.56198	2199	1	2194	99.77	FB|FBgn0017577 - symbol:Mcm5 "Minichromosome maintenance 5" species:7227 "Drosophila melanogaster" [GO:0030261 "chromosome condensation" evidence=IMP] [GO:0003682 "chromatin binding" evidence=IEA] [GO:0005524 "ATP binding" evidence=IEA] [GO:0042555 "MCM complex" evidence=IEA] [GO:0003688 "DNA replication origin binding" evidence=IEA] [GO:0005634 "nucleus" evidence=IEA] [GO:0006270 "DNA replicatio…	733	1	732	99.86
Bger_03543-RA_mrna	gene-C0J52_03543	mRNA	.	.	ACTR6	PSN54221.1	Actin-related protein 6	.	PYGN01000105.1:948989-978401	1036	2.68357	3.80035	0.00531889	0.0619271	4.3543	3.06651	4.81518	4.30879	3.93894	3.09717	3.36255	2.73981	259	53	66	77	157	71	21.5776	10.9455	13.8977	4.97296	7.31207	3.48216	43.1876	19.1402	26.1978	8.88076	13.7028	6.36886	921	16	919	98.15	UNIPROTKB|V8NG33 - symbol:ACTR6 "Actin-related protein 6" species:8665 "Ophiophagus hannah" [GO:0005634 "nucleus" evidence=ISS] InterPro:IPR030054 InterPro:IPR004000 GO:GO:0005634 PANTHER:PTHR11937 Pfam:PF00022 SMART:SM00268 GO:GO:0006338 PANTHER:PTHR11937:SF47 Proteomes:UP000018936 EMBL:AZIM01004613 Uniprot:V8NG33	376	5	376	98.94
Bger_03595-RA_mrna	gene-C0J52_03595	mRNA	.	.	Cpsf100	PSN48231.1	putative cleavage and polyadenylation specificity factor subunit 2	.	PYGN01000338.1:1156290-1157594	285	3.30749	3.36221	0.00178687	0.0312924	4.05249	2.45864	4.06396	4.28271	3.81081	3.04666	1.98448	2.34479	150	52	60	74	50	51	45.4376	39.2378	46.4047	17.2924	8.37614	9.04381	90.9435	68.6145	87.4748	30.8809	15.6969	16.5411	225	4	223	97.78	FB|FBgn0027873 - symbol:Cpsf100 "Cleavage and polyadenylation specificity factor 100" species:7227 "Drosophila melanogaster" [GO:0006379 "mRNA cleavage" evidence=ISS] [GO:0006378 "mRNA polyadenylation" evidence=ISS;IMP] [GO:0005847 "mRNA cleavage and polyadenylation specificity factor complex" evidence=ISS;IDA] [GO:0006398 "mRNA 3'-end processing by stem-loop binding and cleavage" evidence=IMP] […	756	684	756	9.66
Bger_03603-RA_mrna	gene-C0J52_03603	mRNA	.	.	.	PSN48222.1	Formin-like protein	.	PYGN01000338.1:1372506-1415183	5248	2.13307	4.39614	0.0446413	0.229599	4.69361	3.80018	5.47934	3.66872	4.93276	3.5482	4.28191	3.57042	416	33	136	109	312	136	6.84063	1.35905	5.71572	1.39566	2.87788	1.32705	13.6916	2.37656	10.7744	2.49238	5.39315	2.42717	2682	1	2677	99.81	FB|FBgn0267795 - symbol:Frl "Formin-like" species:7227 "Drosophila melanogaster" [GO:0003779 "actin binding" evidence=IEA;ISS] [GO:0005575 "cellular_component" evidence=ND] [GO:0030036 "actin cytoskeleton organization" evidence=IEA] [GO:0017048 "Rho GTPase binding" evidence=IEA] [GO:0048812 "neuron projection morphogenesis" evidence=IMP] [GO:0016318 "ommatidial rotation" evidence=IMP] [GO:0048675…	1183	95	1182	91.97
Bger_03620-RA_mrna	gene-C0J52_03620	mRNA	.	.	.	PSN52962.1	hypothetical protein	.	PYGN01000143.1:997330-1049610	4262	-13.2389	5.20112	1.0081e-09	5.82592e-07	2.43172	6.06628	1.52959	2.39529	3.37026	5.66006	6.38585	6.15295	18	12	43	505	1397	877	0.357365	0.568404	2.21352	7.98006	15.888	10.5817	0.715269	0.993958	4.17258	14.2509	29.7741	19.354	3102				No hit
Bger_03622-RA_mrna	gene-C0J52_03622	mRNA	.	.	.	PSN52960.1	hypothetical protein	.	PYGN01000143.1:1081859-1093302	384	8.23947	0.52743	0.0026298	0.0399944	1.56038	0.391717	0.274614	2.95351	1.45302	0.372332	0.161292	0.641529	2	19	8	3	2	7	0.427835	10.2628	4.36596	0.365102	0.196224	0.935476	0.856314	17.9464	8.23002	0.652003	0.367724	1.71099	183				No hit
Bger_03624-RA_mrna	gene-C0J52_03624	mRNA	.	.	.	PSN52969.1	hypothetical protein	.	PYGN01000143.1:1202252-1212157	981	4.78712	4.2489	0.00352901	0.0479357	4.27597	2.91101	2.40552	6.23964	4.18276	3.17762	2.57727	2.97815	41	210	79	82	84	86	3.57968	46.3134	17.5757	5.6356	4.13155	4.45961	7.16476	80.9874	33.131	10.0641	7.74255	8.15662	981	4	961	97.66	FB|FBgn0036287 - symbol:CG10663 species:7227 "Drosophila melanogaster" [GO:0004252 "serine-type endopeptidase activity" evidence=IEA;ISM] [GO:0006508 "proteolysis" evidence=IEA;ISM] InterPro:IPR001254 InterPro:IPR001314 InterPro:IPR018114 Pfam:PF00089 PRINTS:PR00722 PROSITE:PS00134 PROSITE:PS50240 SMART:SM00020 InterPro:IPR009003 Prosite:PS00135 Proteomes:UP000000803 EMBL:AE014296 GO:GO:0006508 G…	748	402	737	44.92
Bger_03626-RA_mrna	gene-C0J52_03626	mRNA	.	.	NUDC_1	PSN52967.1	Nuclear migration protein nudC	.	PYGN01000143.1:1231867-1238263	3924	-2.04128	4.99783	0.0207946	0.146554	4.40976	5.43633	4.78258	4.08561	4.36109	5.23301	5.49952	5.57648	253	45	90	373	748	584	5.55182	2.44428	5.02283	6.3939	9.23081	7.64875	11.112	4.27428	9.46825	11.4183	17.2986	13.9896	456	1	454	99.56	UNIPROTKB|F1NE97 - symbol:NUDC "Nuclear migration protein nudC" species:9031 "Gallus gallus" [GO:0005737 "cytoplasm" evidence=IEA] GO:GO:0005737 Proteomes:UP000000539 GO:GO:0045296 Gene3D:2.60.40.790 InterPro:IPR008978 SUPFAM:SSF49764 eggNOG:KOG2265 eggNOG:ENOG410XQVU InterPro:IPR007052 Pfam:PF04969 PROSITE:PS51203 Reactome:R-GGA-2500257 Reactome:R-GGA-5663220 Reactome:R-GGA-68877 Reactome:R-GGA-…	341	191	341	44.28
Bger_03634-RA_mrna	gene-C0J52_03634	mRNA	.	.	Rrp1	PSN52934.1	Recombination repair protein 1	.	PYGN01000143.1:1462563-1480296	4993	-2.10584	6.36111	0.0416234	0.221608	5.70165	6.79875	5.5585	6.20534	5.3411	6.57619	6.93503	6.88504	440	205	182	962	2052	1465	7.61306	8.89273	8.01162	12.9828	19.9196	15.0962	15.2376	15.5506	15.1022	23.1848	37.3294	27.611	1500	655	1498	56.27	UNIPROTKB|Q7Q1X5 - symbol:AgaP_AGAP009587 "DNA-(apurinic or apyrimidinic site) lyase" species:7165 "Anopheles gambiae" [GO:0003906 "DNA-(apurinic or apyrimidinic site) lyase activity" evidence=IBA] [GO:0005634 "nucleus" evidence=IBA] [GO:0006284 "base-excision repair" evidence=IBA] [GO:0008311 "double-stranded DNA 3'-5' exodeoxyribonuclease activity" evidence=IBA] InterPro:IPR004808 InterPro:IPR0…	606	330	606	45.71
Bger_03646-RA_mrna	gene-C0J52_03646	mRNA	.	.	Dat_5	PSN52943.1	Dopamine N-acetyltransferase	.	PYGN01000143.1:1954941-1959700	1175	-2.75737	3.61606	0.0130228	0.108358	2.75421	4.20201	1.89752	3.58582	2.77928	4.22995	4.24189	4.13418	26	31	27	181	303	207	1.90796	5.68074	4.89439	10.3392	12.4918	9.04415	3.8188	9.93382	9.22613	18.4639	23.4097	16.5418	663	79	631	83.41	FB|FBgn0032839 - symbol:AANATL3 "Arylalkylamine N-acetyltransferase-like 3" species:7227 "Drosophila melanogaster" [GO:0005737 "cytoplasm" evidence=IBA] [GO:0006807 "nitrogen compound metabolic process" evidence=IBA] [GO:0008080 "N-acetyltransferase activity" evidence=IBA] InterPro:IPR000182 PROSITE:PS51186 Proteomes:UP000000803 GO:GO:0005737 EMBL:AE014134 GO:GO:0008080 InterPro:IPR016181 SUPFAM:…	222	16	212	88.74
Bger_03651-RA_mrna	gene-C0J52_03651	mRNA	.	.	.	PSN52965.1	hypothetical protein	.	PYGN01000143.1:2245464-2250858	1654	-5.84456	4.21612	0.00591246	0.0663349	1.89574	4.97018	0.274614	3.95957	1.45302	5.13568	4.55303	5.22183	2	41	8	348	380	454	0.104501	5.34444	1.0123	14.1673	11.1111	14.1145	0.20916	9.34573	1.90823	25.3	20.8222	25.8154	1293				No hit
Bger_03655-RA_mrna	gene-C0J52_03655	mRNA	.	.	SLC25A19	PSN43916.1	Mitochondrial thiamine pyrophosphate carrier	.	PYGN01000579.1:49370-57097	1485	2.17746	2.65544	0.0483811	0.241761	3.14788	2.26455	3.75226	2.6613	3.03006	1.97982	2.5629	2.25092	119	15	33	30	83	47	6.87014	2.05219	4.76024	1.34872	2.70057	1.61713	13.7506	3.58864	8.97326	2.40855	5.06087	2.95774	801	37	799	95.26	UNIPROTKB|C3ZJU7 - symbol:BRAFLDRAFT_287708 "Putative uncharacterized protein" species:7739 "Branchiostoma floridae" [GO:0003735 "structural constituent of ribosome" evidence=IBA] [GO:0006412 "translation" evidence=IBA] InterPro:IPR002067 PRINTS:PR00926 Pfam:PF00153 GO:GO:0006839 Gene3D:1.50.40.10 InterPro:IPR018108 InterPro:IPR023395 SUPFAM:SSF103506 PROSITE:PS50920 eggNOG:KOG0752 GO:GO:0031305 …	322	63	317	79.19
Bger_03664-RA_mrna	gene-C0J52_03664	mRNA	.	.	CDC27	PSN43924.1	Cell division cycle protein 27	.	PYGN01000579.1:300157-374132	6733	2.26773	4.20348	0.0199817	0.142884	4.69285	3.51622	5.07953	4.47924	4.51978	2.92142	4.16786	3.45939	313	60	101	67	287	125	4.00575	1.91097	3.29643	0.667219	2.06587	0.95187	8.01753	3.34167	6.21391	1.19153	3.87144	1.74097	2208	4	2113	95.56	UNIPROTKB|A7Z061 - symbol:CDC27 "Cell division cycle protein 27 homolog" species:9913 "Bos taurus" [GO:0005654 "nucleoplasm" evidence=IEA] [GO:0005680 "anaphase-promoting complex" evidence=ISS] [GO:0005737 "cytoplasm" evidence=IEA] [GO:0005813 "centrosome" evidence=IEA] [GO:0005876 "spindle microtubule" evidence=IEA] [GO:0007091 "metaphase/anaphase transition of mitotic cell cycle" evidence=IEA] …	825	3	788	95.27
Bger_03682-RA_mrna	gene-C0J52_03682	mRNA	.	.	.	PSN43906.1	hypothetical protein	.	PYGN01000579.1:1181939-1187015	1917	86.9416	8.65812	0.000137798	0.00573117	5.69675	3.33885	2.59266	11.2212	3.27635	3.5482	3.33745	3.13089	48	6721	40	109	154	97	2.14922	760.492	4.51874	3.82251	3.8833	2.6019	4.30167	1329.86	8.51802	6.82627	7.27731	4.75888	1263	196	406	16.71	FB|FBgn0015766 - symbol:Msr-110 "Msr-110" species:7227 "Drosophila melanogaster" [GO:0016021 "integral component of membrane" evidence=ISM] [GO:0008150 "biological_process" evidence=ND] [GO:0003674 "molecular_function" evidence=ND] Proteomes:UP000000803 GO:GO:0016021 EMBL:AE014296 InterPro:IPR022207 Pfam:PF12540 UniGene:Dm.6899 EnsemblMetazoa:FBtr0077131 GeneID:38629 CTD:38629 FlyBase:FBgn0015766…	625	182	251	11.2
Bger_03705-RA_mrna	gene-C0J52_03705	mRNA	.	.	Cyp6a14_0	PSN43563.1	putative cytochrome P450 6a14	.	PYGN01000600.1:376359-400664	1781	-2.56123	5.46916	0.00840086	0.0821604	4.64114	5.88243	4.70932	4.20151	5.01259	5.4166	6.69344	5.53725	240	49	144	425	1733	568	11.6431	5.89306	17.8462	16.0625	47.1455	16.3944	23.3037	10.3051	33.6408	28.6846	88.3509	29.9854	1491	22	1453	96.04	UNIPROTKB|Q7Q449 - symbol:AgaP_AGAP008212 "AGAP008212-PA" species:7165 "Anopheles gambiae" [GO:0016491 "oxidoreductase activity" evidence=IBA] InterPro:IPR001128 InterPro:IPR002401 InterPro:IPR017972 InterPro:IPR036396 Pfam:PF00067 PRINTS:PR00385 PRINTS:PR00463 PROSITE:PS00086 GO:GO:0016491 GO:GO:0005506 GO:GO:0004497 GO:GO:0020037 Gene3D:1.10.630.10 SUPFAM:SSF48264 eggNOG:COG2124 Proteomes:UP000…	499	3	499	99.6
Bger_03712-RA_mrna	gene-C0J52_03712	mRNA	.	.	.	PSN43535.1	hypothetical protein	.	PYGN01000600.1:535858-561768	2198	-2.37433	4.62864	0.00960703	0.090343	3.87168	5.14219	3.32421	3.78477	4.50606	5.1397	5.17754	5.10931	86	36	100	349	595	419	3.34482	3.51752	10.0142	10.6946	13.115	9.79465	6.69468	6.15103	18.8772	19.0985	24.5776	17.9144	1959	817	1951	57.94	UNIPROTKB|Q5TSN8 - symbol:AgaP_AGAP003343 "AGAP003343-PA" species:7165 "Anopheles gambiae" [GO:0016491 "oxidoreductase activity" evidence=IBA] [GO:0046680 "response to DDT" evidence=IBA] [GO:0046701 "insecticide catabolic process" evidence=IBA] InterPro:IPR001128 InterPro:IPR002403 InterPro:IPR017972 InterPro:IPR036396 Pfam:PF00067 PRINTS:PR00385 PRINTS:PR00465 PROSITE:PS00086 GO:GO:0016021 GO:GO…	500	72	499	85.6
Bger_03714-RA_mrna	gene-C0J52_03714	mRNA	.	.	.	PSN43541.1	hypothetical protein	.	PYGN01000600.1:592234-624113	2608	2.4352	6.07988	0.0243789	0.160431	6.49663	5.20841	5.68148	6.90627	6.90214	4.47248	5.19395	5.9588	480	335	546	216	602	765	15.9045	27.8008	46.1362	5.57656	11.1714	15.0818	31.833	48.6148	86.9686	9.95867	20.9352	27.5846	2052	862	2020	56.48	UNIPROTKB|Q5TSN8 - symbol:AgaP_AGAP003343 "AGAP003343-PA" species:7165 "Anopheles gambiae" [GO:0016491 "oxidoreductase activity" evidence=IBA] [GO:0046680 "response to DDT" evidence=IBA] [GO:0046701 "insecticide catabolic process" evidence=IBA] InterPro:IPR001128 InterPro:IPR002403 InterPro:IPR017972 InterPro:IPR036396 Pfam:PF00067 PRINTS:PR00385 PRINTS:PR00465 PROSITE:PS00086 GO:GO:0016021 GO:GO…	500	15	494	96
Bger_03717-RA_mrna	gene-C0J52_03717	mRNA	.	.	.	PSN43540.1	hypothetical protein	.	PYGN01000600.1:676060-685542	2615	-3.77112	5.32372	0.000392904	0.0118836	4.09782	5.84754	3.57324	4.25615	4.46408	6.73084	5.33803	5.47374	104	51	97	1072	667	543	3.42268	4.21234	8.15484	27.635	12.3469	10.6757	6.85051	7.36604	15.3722	49.3508	23.1382	19.5259	1119	25	1099	96.07	UNIPROTKB|Q8T630 - symbol:cyp6Y1 "AGAP008208-PA" species:7165 "Anopheles gambiae" [GO:0016491 "oxidoreductase activity" evidence=IBA] InterPro:IPR001128 InterPro:IPR002401 InterPro:IPR017972 InterPro:IPR036396 Pfam:PF00067 PRINTS:PR00385 PRINTS:PR00463 PROSITE:PS00086 GO:GO:0016491 GO:GO:0005506 GO:GO:0004497 GO:GO:0020037 Gene3D:1.10.630.10 SUPFAM:SSF48264 eggNOG:COG2124 Proteomes:UP000007062 GO…	504	71	500	85.32
Bger_03740-RA_mrna	gene-C0J52_03740	mRNA	.	.	HSP90AA1	PSN56346.1	Heat shock protein HSP 90-alpha	.	PYGN01000045.1:1316929-1326898	1307	2.62982	5.9363	0.0138013	0.112231	6.30017	5.05766	7.23558	5.48135	6.18358	5.17148	5.50328	4.4982	1428	123	330	357	750	270	94.3633	20.3624	55.6307	18.3679	27.7933	10.6242	188.869	35.6073	104.866	32.8015	52.0847	19.4317	1041	1	1039	99.81	UNIPROTKB|Q9BLC5 - symbol:Hsp83 "Heat shock protein 83" species:7091 "Bombyx mori" [GO:0005515 "protein binding" evidence=IPI] HAMAP:MF_00505 InterPro:IPR001404 InterPro:IPR019805 Pfam:PF00183 PIRSF:PIRSF002583 PROSITE:PS00298 InterPro:IPR003594 Pfam:PF02518 GO:GO:0005524 GO:GO:0005737 GO:GO:0006457 GO:GO:0051082 GO:GO:0006950 CDD:cd00075 Gene3D:3.30.565.10 InterPro:IPR036890 SMART:SM00387 SUPFAM…	716	1	716	100
Bger_03822-RA_mrna	gene-C0J52_03822	mRNA	.	.	.	PSN53375.1	hypothetical protein	.	PYGN01000129.1:1956450-1957316	867	-3.30547	1.52692	0.0267532	0.168219	1.13644	2.09122	1.03446	1.47267	0.902193	3.17762	1.59019	1.50586	10	5	4	82	34	23	0.953655	1.02824	0.875084	6.32714	1.8675	1.32749	1.90875	1.79807	1.64957	11.2991	3.4997	2.42797	867	43	850	93.19	UNIPROTKB|W4YLC1 - symbol:W4YLC1 "Uncharacterized protein" species:7668 "Strongylocentrotus purpuratus" [GO:0000428 "DNA-directed RNA polymerase complex" evidence=IBA] [GO:0003899 "DNA-directed 5'-3' RNA polymerase activity" evidence=IBA] GO:GO:0006366 GO:GO:0005665 GO:GO:0006360 GO:GO:0005736 GO:GO:0005666 GO:GO:0006383 Proteomes:UP000007110 OrthoDB:EOG091G1ARK EMBL:AAGJ04142602 EnsemblMetazoa:S…	961	695	952	26.85
Bger_03837-RA_mrna	gene-C0J52_03837	mRNA	.	.	.	PSN42548.1	hypothetical protein	.	PYGN01000667.1:514585-531616	2170	-3.19269	6.47521	0.00218574	0.0349993	5.432	7.02014	5.30668	5.44653	5.5428	6.50002	6.98909	7.57133	368	120	210	912	2131	2365	14.6295	11.9001	21.3188	28.3224	47.5925	56.0791	29.2809	20.8095	40.1869	50.5783	89.1884	102.569	1662	1	1603	96.45	UNIPROTKB|E1C488 - symbol:E1C488 "Uncharacterized protein" species:9031 "Gallus gallus" [GO:0005634 "nucleus" evidence=IEA] InterPro:IPR026784 GO:GO:0005634 Proteomes:UP000000539 GO:GO:0035357 GO:GO:0045444 Gene3D:3.40.50.1010 InterPro:IPR029060 SUPFAM:SSF88723 PANTHER:PTHR15976 GeneTree:ENSGT00530000063168 eggNOG:ENOG410IGHB eggNOG:ENOG410ZBE9 OrthoDB:EOG091G0CII EMBL:AADN04000071 STRING:9031.EN…	736	19	577	75.95
Bger_03842-RA_mrna	gene-C0J52_03842	mRNA	.	.	.	PSN42536.1	hypothetical protein	.	PYGN01000667.1:768293-835691	3904	-2.37895	3.43755	0.024056	0.159462	2.80129	3.97357	2.12258	3.25122	3.03006	3.84279	4.03884	4.03909	32	24	33	136	261	193	0.70093	1.29717	1.83197	2.34623	3.23477	2.53972	1.40292	2.26833	3.45335	4.18992	6.06197	4.64514	3714	751	3484	73.61	ZFIN|ZDB-GENE-041014-96 - symbol:si:ch211-93f2.1 "si:ch211-93f2.1" species:7955 "Danio rerio" [GO:0052689 "carboxylic ester hydrolase activity" evidence=IBA] [GO:0016787 "hydrolase activity" evidence=IEA] InterPro:IPR002018 Pfam:PF00135 InterPro:IPR029058 ZFIN:ZDB-GENE-041014-96 Proteomes:UP000000437 GO:GO:0016787 Gene3D:3.40.50.1820 SUPFAM:SSF53474 InterPro:IPR019826 InterPro:IPR019819 PROSITE:P…	962	73	962	92.52
Bger_03901-RA_mrna	gene-C0J52_03901	mRNA	.	.	.	PSN52081.1	hypothetical protein	.	PYGN01000174.1:1172346-1188843	2052	-3.24854	7.39467	0.0177529	0.133241	6.13874	7.76049	5.68442	5.60227	7.12954	7.18364	8.914	7.18384	481	134	640	1471	8139	1805	20.2415	14.1313	68.7518	48.311	192.25	45.2595	40.5134	24.7112	129.6	86.2743	360.277	82.7797	1560				No hit
Bger_03920-RA_mrna	gene-C0J52_03920	mRNA	.	.	.	PSN45151.1	hypothetical protein	.	PYGN01000508.1:253360-260107	828	2.37246	4.17291	0.00650797	0.0696485	4.70879	3.53449	4.78807	4.5683	4.77	3.72993	3.48953	3.38401	254	64	121	125	173	118	26.4503	16.5742	32.1089	10.1247	10.1175	7.29042	52.9405	28.983	60.5267	18.0808	18.9602	13.3342	828				No hit
Bger_03943-RA_mrna	gene-C0J52_03943	mRNA	.	.	.	PSN45174.1	hypothetical protein	.	PYGN01000508.1:979713-1008780	3105	-2.42888	5.05601	0.024686	0.161118	4.14334	5.47966	3.30903	5.16176	3.95923	4.75013	5.67009	6.01876	85	98	67	264	844	798	2.36198	6.79153	4.69407	5.7316	13.1694	13.2251	4.72751	11.8762	8.84852	10.2355	24.6795	24.1887	3105	1366	2971	51.72	FB|FBgn0261575 - symbol:tobi "target of brain insulin" species:7227 "Drosophila melanogaster" [GO:0005975 "carbohydrate metabolic process" evidence=IEA] [GO:0004553 "hydrolase activity, hydrolyzing O-glycosyl compounds" evidence=IEA] InterPro:IPR000322 Pfam:PF01055 Proteomes:UP000000803 EMBL:AE014297 GO:GO:0005975 InterPro:IPR017853 SUPFAM:SSF51445 GO:GO:0004553 KO:K01187 CAZy:GH31 eggNOG:KOG1065…	657	119	652	81.28
Bger_03957-RA_mrna	gene-C0J52_03957	mRNA	.	.	.	PSN53036.1	hypothetical protein	.	PYGN01000141.1:643703-644643	228	3.87829	3.21371	0.00214894	0.0346809	3.89986	2.13746	3.62319	4.58974	3.48667	2.97643	1.77606	1.65989	108	65	47	70	41	27	40.7581	60.9108	44.5506	20.5087	8.62663	6.0485	81.5776	106.514	83.9798	36.6246	16.1663	11.0627	228				No hit
Bger_03973-RA_mrna	gene-C0J52_03973	mRNA	.	.	.	PSN53060.1	hypothetical protein	.	PYGN01000141.1:1248135-1291898	2068	2.36921	4.75581	0.00668221	0.0710212	5.27472	4.0471	5.39918	5.33674	5.08824	3.57221	4.23284	4.33624	393	111	152	111	301	240	16.4139	11.6085	16.2151	3.58956	7.03217	5.94935	32.8526	20.2996	30.5661	6.41027	13.1783	10.8814	1797	559	769	11.74	UNIPROTKB|E7ERX0 - symbol:MECOM "MDS1 and EVI1 complex locus protein EVI1" species:9606 "Homo sapiens" [GO:0003676 "nucleic acid binding" evidence=IEA] [GO:0006355 "regulation of transcription, DNA-templated" evidence=IEA] [GO:0046872 "metal ion binding" evidence=IEA] InterPro:IPR013087 InterPro:IPR036970 PROSITE:PS00028 PROSITE:PS50157 SMART:SM00355 Proteomes:UP000005640 GO:GO:0006355 GO:GO:0003…	125	57	123	53.6
Bger_04061-RA_mrna	gene-C0J52_04061	mRNA	.	.	.	PSN55637.1	hypothetical protein	.	PYGN01000064.1:3081390-3107692	2874	-16.1198	7.66319	2.12392e-09	1.12515e-06	4.5868	8.55902	4.12591	4.71204	4.92246	8.388	8.87073	8.41831	157	71	135	3403	7898	4264	4.70112	5.34594	10.3526	79.8314	133.201	76.3452	9.40932	9.34836	19.5151	142.564	249.619	139.635	1023	73	958	86.61	FB|FBgn0039755 - symbol:CG15531 species:7227 "Drosophila melanogaster" [GO:0006629 "lipid metabolic process" evidence=IEA] [GO:0055114 "oxidation-reduction process" evidence=IEA] [GO:0016717 "oxidoreductase activity, acting on paired donors, with oxidation of a pair of donors resulting in the reduction of molecular oxygen to two molecules of water" evidence=IEA] [GO:0005506 "iron ion binding" evi…	334	20	313	88.02
Bger_04082-RA_mrna	gene-C0J52_04082	mRNA	.	.	Orct_1	PSN53338.1	Organic cation transporter protein	.	PYGN01000131.1:240819-263167	3340	25.0665	7.88915	0.00263985	0.0400514	5.10226	4.24868	1.30316	10.4092	3.59437	3.97473	4.27311	4.4982	14	3827	51	150	310	270	0.35892	248.489	3.31473	3.02406	4.49286	4.14829	0.718381	434.528	6.24841	5.40039	8.41963	7.58723	1200	10	1066	88.08	FB|FBgn0063649 - symbol:CG6006 species:7227 "Drosophila melanogaster" [GO:0055085 "transmembrane transport" evidence=IEA;IBA] [GO:0005887 "integral component of plasma membrane" evidence=IBA] [GO:0008514 "organic anion transmembrane transporter activity" evidence=IBA] [GO:0016021 "integral component of membrane" evidence=IBA] [GO:0015711 "organic anion transport" evidence=IBA] [GO:0005452 "inorga…	603	239	582	57.05
Bger_04098-RA_mrna	gene-C0J52_04098	mRNA	.	.	.	PSN53347.1	hypothetical protein	.	PYGN01000131.1:1413413-1424837	2481	3.45409	4.57966	0.00934011	0.0883558	4.75051	3.47309	3.86034	6.41196	3.97924	4.06209	2.82616	3.53103	129	237	68	160	103	132	4.47528	20.6385	6.01212	4.33049	1.99577	2.73005	8.9573	36.0902	11.3331	7.73342	3.74007	4.99327	1035				No hit
Bger_04108-RA_mrna	gene-C0J52_04108	mRNA	.	.	.	PSN53335.1	hypothetical protein	.	PYGN01000131.1:1809824-1821034	3448	-3.02921	6.44495	0.0241801	0.160118	5.20876	6.74745	4.09969	6.27314	5.25345	5.34872	7.67606	7.21757	154	215	171	405	3441	1848	3.83587	13.4888	10.931	7.91806	48.3733	27.582	7.67752	23.5876	20.6055	14.1401	90.6517	50.4475	2334	1012	1747	31.53	FB|FBgn0013272 - symbol:Gp150 "Gp150" species:7227 "Drosophila melanogaster" [GO:0005886 "plasma membrane" evidence=IDA] [GO:0007185 "transmembrane receptor protein tyrosine phosphatase signaling pathway" evidence=IDA] [GO:0048749 "compound eye development" evidence=IMP] [GO:0002121 "inter-male aggressive behavior" evidence=IMP] Pfam:PF00560 InterPro:IPR001611 InterPro:IPR015943 Pfam:PF13855 PROS…	1076	553	800	23.05
Bger_04110-RA_mrna	gene-C0J52_04110	mRNA	.	.	.	PSN55059.1	hypothetical protein	.	PYGN01000077.1:21680-26406	713	3.70615	3.24659	0.00101116	0.0217896	3.9598	2.26151	3.75226	4.43256	3.69459	2.86423	2.08845	1.83184	119	58	55	64	55	32	14.3902	17.5873	17.0126	5.98001	3.73263	2.26933	28.8021	30.7547	32.0694	10.6792	6.99495	4.1506	342				No hit
Bger_04141-RA_mrna	gene-C0J52_04141	mRNA	.	.	.	PSN55057.1	hypothetical protein	.	PYGN01000077.1:2714402-2717279	2088	-2.72847	6.62747	0.0119896	0.102896	5.69748	7.13246	5.1105	5.97228	6.00966	6.7134	7.06434	7.61966	320	174	292	1059	2246	2446	13.2399	17.9968	30.8266	34.1942	52.1256	60.2631	26.4998	31.4707	58.1095	61.0643	97.6836	110.221	216				No hit
Bger_04150-RA_mrna	gene-C0J52_04150	mRNA	.	.	.	PSN55033.1	hypothetical protein	.	PYGN01000077.1:2974229-2993112	2528	2.48896	8.77724	0.0343807	0.196722	9.23668	7.96091	8.65854	9.61327	9.43824	8.1772	7.62726	8.07826	3845	2203	3189	2939	3326	3366	131.426	189.022	278.471	78.3743	63.7648	68.5107	263.049	330.54	524.93	139.962	119.495	125.306	2169				No hit
Bger_04152-RA_mrna	gene-C0J52_04152	mRNA	.	.	.	PSN55035.1	hypothetical protein	.	PYGN01000077.1:3009028-3016680	1296	2.40663	6.04294	0.0386063	0.21048	6.22231	5.28737	5.22411	7.53909	5.90372	4.98286	5.26224	5.61702	347	521	271	312	632	601	23.1321	87.1801	46.0322	16.2118	23.6378	23.8464	46.2991	152.45	86.7726	28.9512	44.2972	43.615	1296				No hit
Bger_04165-RA_mrna	gene-C0J52_04165	mRNA	.	.	.	PSN41188.1	hypothetical protein	.	PYGN01000758.1:106971-155445	4695	2.01011	4.3879	0.0472513	0.238933	4.75963	3.83988	5.40989	4.30879	4.5602	3.35416	4.28191	3.88358	396	53	104	94	312	172	7.28739	2.44794	4.87078	1.33611	3.22022	1.87835	14.5858	4.28067	9.18163	2.38604	6.03471	3.4355	2256	892	2251	60.28	UNIPROTKB|E1B8F6 - symbol:PEX6 "Uncharacterized protein" species:9913 "Bos taurus" [GO:0005524 "ATP binding" evidence=IEA] [GO:0005777 "peroxisome" evidence=IEA] [GO:0005829 "cytosol" evidence=IEA] [GO:0008022 "protein C-terminus binding" evidence=IEA] [GO:0016561 "protein import into peroxisome matrix, translocation" evidence=IEA] [GO:0042623 "ATPase activity, coupled" evidence=IEA] [GO:0050821 …	980	435	976	55.31
Bger_04192-RA_mrna	gene-C0J52_04192	mRNA	.	.	.	PSN41217.1	hypothetical protein	.	PYGN01000758.1:911891-934537	1542	-3.8282	5.68667	0.000186665	0.00706327	4.37493	6.33025	4.79898	4.73146	3.59437	6.43113	5.93147	6.62814	256	72	51	869	1015	1224	14.3411	10.0265	7.24639	37.9928	31.9069	40.8441	28.7037	17.5332	13.6598	67.8479	59.7936	74.7039	1086	145	1039	82.41	ZFIN|ZDB-GENE-030131-1249 - symbol:dhrs9 "dehydrogenase/reductase (SDR family) member 9" species:7955 "Danio rerio" [GO:0042572 "retinol metabolic process" evidence=IDA] [GO:0048546 "digestive tract morphogenesis" evidence=IMP] [GO:0035138 "pectoral fin morphogenesis" evidence=IMP] [GO:0001947 "heart looping" evidence=IMP] [GO:0014032 "neural crest cell development" evidence=IMP] [GO:0004745 "ret…	319	10	304	92.48
Bger_04193-RA_mrna	gene-C0J52_04193	mRNA	.	.	.	PSN41216.1	hypothetical protein	.	PYGN01000758.1:940750-963124	2635	3.79289	8.50411	0.0219598	0.150754	8.43188	7.14647	7.13587	10.425	7.7348	7.86857	6.53131	7.03953	1332	3869	976	2371	1547	1632	43.6697	318.467	81.73	60.6564	28.4534	31.8716	87.4051	556.898	154.064	108.321	53.3217	58.2932	879	154	829	76.91	UNIPROTKB|Q3T001 - symbol:HSD17B6 "17-beta-hydroxysteroid dehydrogenase type 6" species:9913 "Bos taurus" [GO:0004303 "estradiol 17-beta-dehydrogenase activity" evidence=IEA] [GO:0004745 "retinol dehydrogenase activity" evidence=IEA] [GO:0005789 "endoplasmic reticulum membrane" evidence=IEA] [GO:0008202 "steroid metabolic process" evidence=IEA] [GO:0047035 "testosterone dehydrogenase (NAD+) activ…	317	18	303	90.22
Bger_04197-RA_mrna	gene-C0J52_04197	mRNA	.	.	.	PSN50077.1	hypothetical protein	.	PYGN01000253.1:151108-164019	2028	3.67457	6.06986	0.0211577	0.147802	5.78767	4.84542	4.40111	8.08137	4.88052	5.38306	4.54209	4.61113	192	760	131	415	377	293	8.16378	81.2504	14.1964	13.7832	9.00447	7.42018	16.3398	142.081	26.7608	24.6142	16.8744	13.5715	651	10	190	27.8	FB|FBgn0031426 - symbol:CG18641 species:7227 "Drosophila melanogaster" [GO:0006629 "lipid metabolic process" evidence=IEA] [GO:0052689 "carboxylic ester hydrolase activity" evidence=IEA] InterPro:IPR000734 InterPro:IPR033906 PRINTS:PR00821 InterPro:IPR029058 Proteomes:UP000000803 GO:GO:0005576 EMBL:AE014134 GO:GO:0006629 Gene3D:3.40.50.1820 SUPFAM:SSF53474 GO:GO:0052689 Reactome:R-DME-1483166 CDD…	369	280	339	16.26
Bger_04198-RA_mrna	gene-C0J52_04198	mRNA	.	.	.	PSN50074.1	hypothetical protein	.	PYGN01000253.1:167286-197525	950	6.48762	5.64039	0.00402956	0.0524917	5.02541	3.8473	3.23064	7.90666	3.93894	3.78233	3.8682	3.89137	80	673	66	130	230	173	7.23806	153.493	15.3146	9.2152	11.6973	9.32826	14.487	268.411	28.8686	16.4566	21.9208	17.0614	897	49	892	94.09	FB|FBgn0031426 - symbol:CG18641 species:7227 "Drosophila melanogaster" [GO:0006629 "lipid metabolic process" evidence=IEA] [GO:0052689 "carboxylic ester hydrolase activity" evidence=IEA] InterPro:IPR000734 InterPro:IPR033906 PRINTS:PR00821 InterPro:IPR029058 Proteomes:UP000000803 GO:GO:0005576 EMBL:AE014134 GO:GO:0006629 Gene3D:3.40.50.1820 SUPFAM:SSF53474 GO:GO:0052689 Reactome:R-DME-1483166 CDD…	369	21	281	70.73
Bger_04209-RA_mrna	gene-C0J52_04209	mRNA	.	.	.	PSN50039.1	hypothetical protein	.	PYGN01000253.1:509869-511166	629	2.73388	2.92982	0.0242857	0.160149	3.53217	2.17481	3.14774	3.35499	4.09379	3.11362	1.75093	1.65989	75	26	74	78	40	27	10.1932	8.67252	25.8337	8.264	3.06426	2.18396	20.4018	15.1655	48.6977	14.7579	5.74244	3.99446	258				No hit
Bger_04243-RA_mrna	gene-C0J52_04243	mRNA	.	.	March6	PSN56991.1	E3 ubiquitin-protein ligase MARCH6	.	PYGN01000029.1:1139008-1166057	6624	-2.73832	7.44596	0.0124975	0.105788	6.5517	7.98297	6.69389	6.44761	6.51359	7.70854	7.99381	8.24655	978	243	416	2121	4293	3784	12.7527	7.94329	13.8517	21.5834	31.4119	29.3915	25.5247	13.8903	26.111	38.5439	58.866	53.7571	2880	4	2860	99.2	ZFIN|ZDB-GENE-070912-530 - symbol:march6 "membrane-associated ring finger (C3HC4) 6" species:7955 "Danio rerio" [GO:0030176 "integral component of endoplasmic reticulum membrane" evidence=IBA] [GO:0046872 "metal ion binding" evidence=IEA] [GO:0030433 "ubiquitin-dependent ERAD pathway" evidence=IBA] [GO:0016020 "membrane" evidence=IEA] [GO:0008270 "zinc ion binding" evidence=IEA] [GO:1904264 "ubiq…	927	1	923	99.57
Bger_04244-RA_mrna	gene-C0J52_04244	mRNA	.	.	.	PSN56986.1	hypothetical protein	.	PYGN01000029.1:1165412-1168064	1502	2.37333	4.65088	0.00720165	0.0739713	5.17827	3.93115	5.19551	5.16176	5.17754	4.47248	3.5344	3.78655	340	98	162	216	179	160	19.5319	14.0689	23.7666	9.66205	5.74789	5.46543	39.0931	24.6021	44.801	17.2546	10.7716	9.99627	693	361	595	33.91	UNIPROTKB|Q9BRJ6 - symbol:C7orf50 "Uncharacterized protein C7orf50" species:9606 "Homo sapiens" [GO:0005515 "protein binding" evidence=IPI] Proteomes:UP000005640 GO:GO:0003723 EMBL:AF495721 EMBL:BC006224 CCDS:CCDS5320.1 RefSeq:NP_001127867.1 RefSeq:NP_001127868.1 RefSeq:NP_001305181.1 RefSeq:NP_115726.1 UniGene:Hs.653258 UniGene:Hs.732316 ProteinModelPortal:Q9BRJ6 BioGrid:124036 IntAct:Q9BRJ6 MIN…	194	103	174	37.11
Bger_04295-RA_mrna	gene-C0J52_04295	mRNA	.	.	.	PSN49353.1	hypothetical protein	.	PYGN01000284.1:926866-943341	2255	10.8355	9.44265	0.0022224	0.0351471	8.50357	6.87028	6.29027	11.8055	7.41493	6.97324	6.53039	7.10722	737	10078	781	1270	1546	1711	28.2231	969.348	76.3953	37.975	33.226	39.0295	56.4886	1695.08	144.008	67.8162	62.2657	71.385	1704	955	1690	43.19	RGD|619958 - symbol:Pdzd2 "PDZ domain containing 2" species:10116 "Rattus norvegicus" [GO:0005515 "protein binding" evidence=IPI] [GO:0005576 "extracellular region" evidence=IDA] [GO:0005634 "nucleus" evidence=IDA] [GO:0005737 "cytoplasm" evidence=IEA;ISO;ISS] [GO:0005783 "endoplasmic reticulum" evidence=IDA] [GO:0005911 "cell-cell junction" evidence=IDA] [GO:0007155 "cell adhesion" evidence=IEA]…	2766	362	637	9.98
Bger_04299-RA_mrna	gene-C0J52_04299	mRNA	.	.	.	PSN49346.1	hypothetical protein	.	PYGN01000284.1:1019385-1047933	2321	4.50227	7.35462	0.0305017	0.183225	6.53361	5.86811	4.77155	9.53534	5.29395	6.39457	5.48625	5.72351	251	2087	176	847	741	648	9.32979	194.97	16.7049	24.6008	15.4622	14.3629	18.6736	340.941	31.4895	43.9323	28.9761	26.2698	1533	1201	1504	19.83	FB|FBgn0000008 - symbol:a "arc" species:7227 "Drosophila melanogaster" [GO:0048749 "compound eye development" evidence=IMP] [GO:0005912 "adherens junction" evidence=IDA] [GO:0016324 "apical plasma membrane" evidence=IDA] [GO:0003674 "molecular_function" evidence=ND] Pfam:PF00595 InterPro:IPR001478 InterPro:IPR015943 InterPro:IPR036034 PROSITE:PS50106 SMART:SM00228 EMBL:AE013599 Proteomes:UP000000…	1329	1232	1329	7.37
Bger_04307-RA_mrna	gene-C0J52_04307	mRNA	.	.	porin	PSN52136.1	Voltage-dependent anion-selective channel	.	PYGN01000173.1:76145-76366	222	-2.44198	7.36684	0.0482247	0.241389	6.45276	7.77563	7.28394	6.32518	5.74916	6.97662	8.14223	8.20804	1477	223	243	1273	4760	3684	574.609	217.647	241.356	386.384	1039.18	853.849	1150.08	380.596	454.967	690.008	1947.43	1561.69	222	1	205	92.34	FB|FBgn0004363 - symbol:porin "porin" species:7227 "Drosophila melanogaster" [GO:0005741 "mitochondrial outer membrane" evidence=ISS;NAS] [GO:0016006 "Nebenkern" evidence=IDA] [GO:0006839 "mitochondrial transport" evidence=ISS] [GO:0008308 "voltage-gated anion channel activity" evidence=ISS;IDA] [GO:0006811 "ion transport" evidence=IDA] [GO:0098656 "anion transmembrane transport" evidence=IEA] [G…	282	1	68	24.11
Bger_04322-RA_mrna	gene-C0J52_04322	mRNA	.	.	.	PSN52130.1	hypothetical protein	.	PYGN01000173.1:489817-524103	1158	-2.51309	5.61573	0.00683613	0.0722549	4.78475	6.11564	5.32188	4.5683	4.46408	5.95531	6.509	5.8826	372	64	97	622	1523	725	27.7221	11.8436	18.4436	36.1922	63.7119	32.1786	55.4859	20.7106	34.767	64.6323	119.396	58.8547	885	52	868	92.32	UNIPROTKB|E9G0S0 - symbol:DAPPUDRAFT_207744 "Putative uncharacterized protein" species:6669 "Daphnia pulex" [GO:0005829 "cytosol" evidence=IBA] [GO:0016618 "hydroxypyruvate reductase activity" evidence=IBA] [GO:0030267 "glyoxylate reductase (NADP) activity" evidence=IBA] InterPro:IPR006139 InterPro:IPR006140 Pfam:PF00389 Pfam:PF02826 GO:GO:0005829 InterPro:IPR036291 SUPFAM:SSF51735 GO:GO:0051287 …	324	1	285	87.96
Bger_04360-RA_mrna	gene-C0J52_04360	mRNA	.	.	.	PSN57807.1	hypothetical protein	.	PYGN01000014.1:1051573-1051797	225	-4.68559	2.8278	0.00478701	0.0581855	1.7127	3.18119	1.10647	1.94132	2.09031	2.60968	2.2763	4.65759	11	8	15	52	65	303	3.87904	7.14927	14.2224	15.4264	13.8819	69.2969	7.76391	12.5018	26.8099	27.5485	26.0147	126.744	225				No hit
Bger_04364-RA_mrna	gene-C0J52_04364	mRNA	.	.	.	PSN57811.1	hypothetical protein	.	PYGN01000014.1:1231917-1293161	11671	-3.30156	7.83528	0.00764914	0.0771835	6.60744	8.43816	6.15461	7.46274	6.20498	8.51768	8.13223	8.66458	670	494	335	3724	4727	5060	4.95762	9.17446	6.32412	21.5147	19.6311	22.3089	9.92271	16.0432	11.9212	38.4212	36.7887	40.803	10341	8584	10339	16.98	FB|FBgn0030598 - symbol:CG9503 species:7227 "Drosophila melanogaster" [GO:0055114 "oxidation-reduction process" evidence=IEA] [GO:0016614 "oxidoreductase activity, acting on CH-OH group of donors" evidence=IEA] [GO:0050660 "flavin adenine dinucleotide binding" evidence=IEA] [GO:0045455 "ecdysteroid metabolic process" evidence=ISS;IGC] [GO:0016491 "oxidoreductase activity" evidence=ISS] InterPro:I…	626	43	622	92.65
Bger_04402-RA_mrna	gene-C0J52_04402	mRNA	.	.	.	PSN47330.1	hypothetical protein	.	PYGN01000380.1:153220-239260	5327	-3.9662	10.6686	0.00776762	0.0780779	8.99219	11.3332	7.34568	9.91865	9.71225	11.3185	11.1208	11.5602	1542	2723	3857	26011	37635	37734	25.016	110.873	159.82	329.236	342.459	364.535	50.0697	193.881	301.267	587.953	641.77	666.734	4065	73	1396	32.57	FB|FBgn0038095 - symbol:Cyp304a1 "Cyp304a1" species:7227 "Drosophila melanogaster" [GO:0016705 "oxidoreductase activity, acting on paired donors, with incorporation or reduction of molecular oxygen" evidence=IEA] [GO:0055114 "oxidation-reduction process" evidence=IEA] [GO:0005506 "iron ion binding" evidence=IEA] [GO:0020037 "heme binding" evidence=IEA] InterPro:IPR001128 InterPro:IPR002401 InterP…	510	61	509	88.04
Bger_04424-RA_mrna	gene-C0J52_04424	mRNA	.	.	.	PSN47315.1	hypothetical protein	.	PYGN01000380.1:991989-1054751	2803	-2.48203	6.33053	0.0366307	0.202488	5.27273	6.80661	4.18531	5.20406	6.42882	7.28699	6.53776	6.5951	164	101	392	1581	1554	1196	5.02931	7.75772	30.8324	38.0307	26.8639	21.9458	10.0662	13.5658	58.1203	67.9156	50.343	40.139	2799	385	2023	58.56	FB|FBgn0042627 - symbol:FASN2 "Fatty acid synthase 2" species:7227 "Drosophila melanogaster" [GO:0004317 "3-hydroxypalmitoyl-[acyl-carrier-protein] dehydratase activity" evidence=IEA] [GO:0004320 "oleoyl-[acyl-carrier-protein] hydrolase activity" evidence=IEA] [GO:0004319 "enoyl-[acyl-carrier-protein] reductase (NADPH, B-specific) activity" evidence=IEA] [GO:0031177 "phosphopantetheine binding" e…	2410	1311	1964	27.14
Bger_04449-RA_mrna	gene-C0J52_04449	mRNA	.	.	SDR-1_3	PSN51373.1	Farnesol dehydrogenase	.	PYGN01000200.1:924672-934703	1042	-3.6078	6.54368	0.00334898	0.047024	5.1515	7.14959	5.87171	5.64385	3.93894	7.2456	6.65754	7.54561	549	138	66	1536	1690	2323	45.4712	28.6181	13.8533	99.3722	78.6072	114.685	91.0109	50.0439	26.1141	177.46	147.31	209.758	777	1	775	99.74	UNIPROTKB|D2WKD9 - symbol:SDR-1 "Farnesol dehydrogenase" species:7159 "Aedes aegypti" [GO:0006718 "juvenile hormone biosynthetic process" evidence=IDA] [GO:0047886 "farnesol dehydrogenase activity" evidence=IDA] InterPro:IPR020904 PROSITE:PS00061 Pfam:PF00106 InterPro:IPR002347 InterPro:IPR036291 SUPFAM:SSF51735 GO:GO:0006718 PRINTS:PR00081 PRINTS:PR00080 Proteomes:UP000008820 eggNOG:ENOG410IUBV …	245	1	245	100
Bger_04456-RA_mrna	gene-C0J52_04456	mRNA	.	.	.	PSN51384.1	hypothetical protein	.	PYGN01000200.1:1162600-1164409	1304	-3.54283	9.23331	0.00512652	0.0604625	7.95011	9.86364	8.60322	8.00565	7.24146	9.93059	9.61047	10.0499	3700	721	692	9933	13200	13238	245.209	119.787	117.052	513.589	490.655	522.409	490.787	209.47	220.648	917.171	919.49	955.485	1275				No hit
Bger_04459-RA_mrna	gene-C0J52_04459	mRNA	.	.	gkap1-a	PSN51381.1	G kinase-anchoring protein 1-A	.	PYGN01000200.1:1634909-1639157	575	2.22684	4.85138	0.0113625	0.0997671	5.33392	4.20573	5.02946	5.54856	5.42373	4.6122	4.02318	3.98181	302	129	193	239	258	185	45.3445	48.4434	74.0367	28.0062	21.6897	16.5214	90.7574	84.7121	139.562	50.0137	40.6467	30.2176	201	4	199	97.51	UNIPROTKB|I3LGA9 - symbol:GKAP1 "Uncharacterized protein" species:9823 "Sus scrofa" [GO:0005794 "Golgi apparatus" evidence=IEA] [GO:0007165 "signal transduction" evidence=IEA] InterPro:IPR026109 PRINTS:PR02083 GO:GO:0005794 GO:GO:0007165 Proteomes:UP000008227 eggNOG:ENOG410IF7C eggNOG:ENOG410YKPT GeneTree:ENSGT00390000008742 OMA:QGEMKDK OrthoDB:EOG091G0IVX TreeFam:TF328459 PANTHER:PTHR14899 EMBL:…	367	303	365	17.17
Bger_04508-RA_mrna	gene-C0J52_04508	mRNA	.	.	.	PSN53206.1	hypothetical protein	.	PYGN01000136.1:1840168-1880073	2753	-4.97668	9.80045	0.000981993	0.0213785	8.04472	10.5083	8.94327	8.03915	7.15175	10.8811	10.192	10.4516	4686	738	650	19206	19762	17493	147.095	58.1042	52.0676	470.391	347.957	326.988	294.411	101.606	98.1496	840.029	652.072	598.06	2322	649	1576	39.97	FB|FBgn0038257 - symbol:smp-30 "Senescence marker protein-30" species:7227 "Drosophila melanogaster" [GO:0005509 "calcium ion binding" evidence=ISS;IBA] [GO:0005829 "cytosol" evidence=ISM] [GO:0009631 "cold acclimation" evidence=IEP;IMP] [GO:0090256 "regulation of cell proliferation involved in imaginal disc-derived wing morphogenesis" evidence=IMP] [GO:0044720 "negative regulation of imaginal di…	306	5	306	98.69
Bger_04519-RA_mrna	gene-C0J52_04519	mRNA	.	.	SCP2	PSN52023.1	Non-specific lipid-transfer protein	.	PYGN01000175.1:462224-503644	6267	-2.96219	8.95646	0.0155231	0.120489	7.87134	9.51174	7.24259	8.57471	7.79671	9.18496	9.49661	9.85364	1435	1071	1019	5920	12197	11553	19.7799	37.0421	35.8755	63.6941	94.336	94.8687	39.5897	64.7749	67.6268	113.745	176.786	173.515	1545	424	1543	72.49	UNIPROTKB|Q7Q3K1 - symbol:AgaP_AGAP007921 "AGAP007921-PA" species:7165 "Anopheles gambiae" [GO:0006694 "steroid biosynthetic process" evidence=IBA] [GO:0015248 "sterol transporter activity" evidence=IBA] [GO:0015914 "phospholipid transport" evidence=IBA] [GO:0030301 "cholesterol transport" evidence=IBA] [GO:0032385 "positive regulation of intracellular cholesterol transport" evidence=IBA] [GO:003…	544	15	544	97.43
Bger_04530-RA_mrna	gene-C0J52_04530	mRNA	.	.	.	PSN52033.1	hypothetical protein	.	PYGN01000175.1:834004-839736	1851	3.29077	1.86429	0.00548456	0.0634387	2.67974	1.36179	2.54162	3.13939	2.3582	1.12285	1.82505	1.13748	46	22	19	12	43	15	2.14125	2.50384	2.16457	0.421994	1.11803	0.410987	4.28573	4.37843	4.08031	0.7536	2.0952	0.751695	1851				No hit
Bger_04539-RA_mrna	gene-C0J52_04539	mRNA	.	.	ASTER	PSN52025.1	Protein Asterix	.	PYGN01000175.1:1047939-1068328	1949	-2.25311	5.43845	0.0102121	0.0932734	4.7656	5.90339	4.79353	5.01106	4.4922	5.58535	6.01301	6.11182	255	88	99	479	1075	852	11.3015	9.69029	11.1131	16.5482	26.7236	22.4905	22.62	16.9452	20.9486	29.552	50.0802	41.1352	345	25	328	88.12	UNIPROTKB|Q2M2T6 - symbol:WDR83OS "Protein Asterix" species:9913 "Bos taurus" [GO:0016021 "integral component of membrane" evidence=IEA] InterPro:IPR005351 GO:GO:0016021 Proteomes:UP000009136 eggNOG:KOG3462 eggNOG:ENOG4111WDX OMA:PRRQNKI PANTHER:PTHR13193 Pfam:PF03669 ProDom:PD073147 EMBL:BC111635 RefSeq:NP_001039475.1 UniGene:Bt.17344 STRING:9913.ENSBTAP00000008194 PaxDb:Q2M2T6 PRIDE:Q2M2T6 Ense…	106	7	106	94.34
Bger_04558-RA_mrna	gene-C0J52_04558	mRNA	.	.	.	PSN47609.1	hypothetical protein	.	PYGN01000366.1:162952-178269	1236	3.70906	5.72583	0.0250731	0.162237	5.25416	4.53791	3.48143	7.78884	4.4922	4.87118	4.31229	4.43024	97	620	99	288	319	257	6.76574	108.746	17.5662	15.6701	12.5024	10.6636	13.5417	190.163	33.113	27.9837	23.4295	19.5037	1236				No hit
Bger_04559-RA_mrna	gene-C0J52_04559	mRNA	.	.	.	PSN47608.1	hypothetical protein	.	PYGN01000366.1:187716-189968	2253	5.34047	5.46527	0.0206206	0.146147	4.3237	3.8915	2.34726	7.75604	2.86781	3.56026	4.03364	4.08061	39	606	29	110	260	199	1.45954	58.2752	2.8407	3.28415	5.57901	4.52725	2.92127	101.905	5.35484	5.86486	10.4551	8.28033	2253				No hit
Bger_04580-RA_mrna	gene-C0J52_04580	mRNA	.	.	AKR1B1_1	PSN47606.1	Aldose reductase	.	PYGN01000366.1:984987-999656	1014	-8.25049	6.99998	8.55104e-05	0.00413736	4.35842	7.81124	5.33318	5.32401	2.41806	7.70108	7.55696	8.17568	375	110	20	2110	3167	3602	31.9574	23.3691	4.35405	140.311	151.386	182.809	63.963	40.8652	8.20756	250.568	283.698	334.357	789	4	781	98.61	FB|FBgn0086254 - symbol:CG6084 species:7227 "Drosophila melanogaster" [GO:0055114 "oxidation-reduction process" evidence=IEA] [GO:0016491 "oxidoreductase activity" evidence=IEA;IBA] [GO:0005829 "cytosol" evidence=IBA;IDA] [GO:0005654 "nucleoplasm" evidence=IDA] [GO:0004032 "alditol:NADP+ 1-oxidoreductase activity" evidence=IBA] [GO:0008106 "alcohol dehydrogenase (NADP+) activity" evidence=IBA] In…	350	36	334	85.43
Bger_04582-RA_mrna	gene-C0J52_04582	mRNA	.	.	.	PSN47604.1	hypothetical protein	.	PYGN01000366.1:1002774-1151784	1377	-5.69185	1.06745	0.00191399	0.0322739	0.587236	1.87771	0.703997	0.774114	0.283597	2.69961	1.20236	1.73115	6	2	1	56	22	29	0.320838	0.258778	0.043382	2.70454	0.74065	1.06925	0.642158	0.452521	0.081777	4.82979	1.38798	1.95566	1377				No hit
Bger_04598-RA_mrna	gene-C0J52_04598	mRNA	.	.	.	PSN47719.1	hypothetical protein	.	PYGN01000359.1:238765-268389	1880	-34.8267	6.2284	4.51094e-13	2.86761e-09	2.22055	7.17878	1.30316	3.19639	2.16209	7.00114	7.18652	7.34868	14	23	16	1295	2446	2025	0.617175	2.56918	1.76959	46.443	63.0459	55.4109	1.23528	4.49267	3.33575	82.9382	118.148	101.347	1173				No hit
Bger_04599-RA_mrna	gene-C0J52_04599	mRNA	.	.	.	PSN47718.1	hypothetical protein	.	PYGN01000359.1:284613-292802	1499	-12.8441	8.93172	6.34444e-05	0.00330587	5.32842	9.82226	2.61752	6.93167	6.43608	9.77767	9.77932	9.90978	49	341	394	8933	14841	12012	2.81589	49.2081	57.8988	401.791	479.899	412.388	5.63602	86.0494	109.142	717.522	899.333	754.259	720	13	673	91.81	UNIPROTKB|E9H6P2 - symbol:DAPPUDRAFT_308200 "Putative uncharacterized protein" species:6669 "Daphnia pulex" [GO:0005615 "extracellular space" evidence=IBA] [GO:0007623 "circadian rhythm" evidence=IBA] [GO:0032504 "multicellular organism reproduction" evidence=IBA] InterPro:IPR010562 Pfam:PF06585 SMART:SM00700 Proteomes:UP000000305 InterPro:IPR020234 Pfam:PF16984 ProDom:PD037435 OMA:WAFESIA EMBL:G…	450	15	236	49.33
Bger_04611-RA_mrna	gene-C0J52_04611	mRNA	.	.	.	PSN47753.1	hypothetical protein	.	PYGN01000359.1:1346617-1351413	1094	-4.32671	8.57171	0.0057032	0.065101	6.67871	9.2529	5.13653	6.71473	8.18486	8.9232	9.49436	9.34114	326	293	1335	4936	12178	8095	25.6967	58.006	269.356	304.226	539.581	380.77	51.4321	101.434	507.747	543.289	1011.18	696.429	696	1	535	76.87	UNIPROTKB|Q5TT57 - symbol:AgaP_AGAP003573 "AGAP003573-PA" species:7165 "Anopheles gambiae" [GO:0005615 "extracellular space" evidence=IBA] [GO:0007623 "circadian rhythm" evidence=IBA] [GO:0032504 "multicellular organism reproduction" evidence=IBA] InterPro:IPR017943 Proteomes:UP000007062 GO:GO:0008289 SUPFAM:SSF55394 EMBL:AAAB01008888 InterPro:IPR020234 Pfam:PF16984 RefSeq:XP_562422.2 PaxDb:Q5TT5…	251	1	177	70.52
Bger_04612-RA_mrna	gene-C0J52_04612	mRNA	.	.	.	PSN47749.1	hypothetical protein	.	PYGN01000359.1:1354162-1368116	1085	-4.44125	6.38355	0.0145911	0.116674	3.92627	7.01181	2.61752	2.81479	6.34649	6.28988	7.40967	7.33588	49	17	370	787	2858	2007	3.89744	3.37091	75.1642	48.8861	127.668	95.1503	7.80074	5.89465	141.688	87.3012	239.25	174.03	696	1	535	76.87	UNIPROTKB|Q5TT57 - symbol:AgaP_AGAP003573 "AGAP003573-PA" species:7165 "Anopheles gambiae" [GO:0005615 "extracellular space" evidence=IBA] [GO:0007623 "circadian rhythm" evidence=IBA] [GO:0032504 "multicellular organism reproduction" evidence=IBA] InterPro:IPR017943 Proteomes:UP000007062 GO:GO:0008289 SUPFAM:SSF55394 EMBL:AAAB01008888 InterPro:IPR020234 Pfam:PF16984 RefSeq:XP_562422.2 PaxDb:Q5TT5…	251	1	177	70.52
Bger_04660-RA_mrna	gene-C0J52_04660	mRNA	.	.	.	PSN53289.1	hypothetical protein	.	PYGN01000132.1:291724-320650	1733	-3.51008	3.54734	0.000700575	0.016556	2.53217	4.19199	2.61752	2.06889	2.91012	3.82291	4.21457	4.53849	49	9	30	134	297	278	2.40012	1.11534	3.79271	5.18221	8.30194	8.23901	4.80386	1.95037	7.14943	9.25443	15.5579	15.0692	687				No hit
Bger_04676-RA_mrna	gene-C0J52_04676	mRNA	.	.	.	PSN53309.1	hypothetical protein	.	PYGN01000132.1:1094827-1106783	2264	3.06994	3.79108	0.00697868	0.0728254	4.20621	2.9156	4.18531	3.19639	5.23692	2.48876	3.29461	2.96343	164	23	169	47	149	85	6.23044	2.11634	16.4188	1.38625	3.17152	1.91053	12.4703	3.70081	30.9501	2.47557	5.94343	3.49437	1833	19	1075	57.67	UNIPROTKB|E9GHX3 - symbol:DAPPUDRAFT_50570 "Methyltransferase-like protein" species:6669 "Daphnia pulex" [GO:0005634 "nucleus" evidence=IBA] [GO:0052907 "23S rRNA (adenine(1618)-N(6))-methyltransferase activity" evidence=IBA] [GO:0070475 "rRNA base methylation" evidence=IBA] InterPro:IPR010286 InterPro:IPR017182 Pfam:PF05971 PIRSF:PIRSF037350 InterPro:IPR029063 GO:GO:0005634 SUPFAM:SSF53335 GO:GO…	449	1	367	81.74
Bger_04690-RB_mrna	gene-C0J52_04690	mRNA	.	.	.	PSN53317.1	hypothetical protein	.	PYGN01000132.1:2236129-2312471	2997	3.62132	4.09324	0.00388553	0.0511393	4.46621	2.95911	5.60274	3.19639	4.59951	2.72125	2.47355	3.68253	454	23	107	57	77	148	13.0894	1.62678	7.82725	1.27709	1.23215	2.52966	26.1986	2.84472	14.7547	2.28064	2.30906	4.62674	1977	1237	1945	35.86	ZFIN|ZDB-GENE-050913-65 - symbol:fbxl18 "F-box and leucine-rich repeat protein 18" species:7955 "Danio rerio" [GO:0061056 "sclerotome development" evidence=IMP] InterPro:IPR001810 Pfam:PF00646 PROSITE:PS50181 ZFIN:ZDB-GENE-050913-65 Gene3D:3.80.10.10 InterPro:IPR032675 GO:GO:0061056 eggNOG:ENOG410IEMD eggNOG:ENOG410ZR0R HOGENOM:HOG000112676 HOVERGEN:HBG051676 CTD:80028 EMBL:BC097162 EMBL:BC139647…	721	480	715	32.73
Bger_04713-RA_mrna	gene-C0J52_04713	mRNA	.	.	.	PSN50096.1	hypothetical protein	.	PYGN01000251.1:724985-751796	2332	-5.64046	7.66203	7.52919e-05	0.00382905	5.94051	8.36455	6.06483	6.06701	5.68968	8.91794	7.88685	8.28886	629	186	233	4918	3985	3897	23.2832	17.2155	22.0073	142.201	82.8203	85.9853	46.6015	30.1044	41.4847	253.943	155.205	157.267	273	149	272	45.42	FB|FBgn0039464 - symbol:CG6330 species:7227 "Drosophila melanogaster" [GO:0005737 "cytoplasm" evidence=IEA] [GO:0009166 "nucleotide catabolic process" evidence=IEA] [GO:0009116 "nucleoside metabolic process" evidence=IEA] [GO:0004850 "uridine phosphorylase activity" evidence=IEA] [GO:0042332 "gravitaxis" evidence=IMP] [GO:0030431 "sleep" evidence=IEP] InterPro:IPR000845 InterPro:IPR010059 InterPr…	368	40	80	11.14
Bger_04719-RA_mrna	gene-C0J52_04719	mRNA	.	.	.	PSN50094.1	hypothetical protein	.	PYGN01000251.1:1004125-1006906	600	2.97173	5.02719	0.0181277	0.134706	5.11915	4.07574	3.98019	6.79073	4.58652	3.61906	4.06965	4.53849	141	309	106	115	267	278	20.2908	111.588	38.8239	12.8494	21.5259	23.7588	40.6121	195.132	73.1847	22.9465	40.3396	43.4549	600	34	556	87.17	FB|FBgn0037288 - symbol:CG14661 species:7227 "Drosophila melanogaster" [GO:0007623 "circadian rhythm" evidence=IBA] [GO:0005615 "extracellular space" evidence=IBA] [GO:0032504 "multicellular organism reproduction" evidence=IBA] [GO:0007610 "behavior" evidence=IBA] Proteomes:UP000000803 EMBL:AE014297 GO:GO:0007623 GO:GO:0005615 GO:GO:0032504 GeneTree:ENSGT00530000064246 InterPro:IPR010562 Pfam:PF0…	246	25	197	70.33
Bger_04770-RA_mrna	gene-C0J52_04770	mRNA	.	.	.	PSN48676.1	hypothetical protein	.	PYGN01000314.1:319791-329698	9908	-2.34272	4.2598	0.0399905	0.21544	3.46414	4.59871	3.07781	2.95351	4.36109	5.55254	3.86235	4.38124	71	19	90	468	229	248	0.612216	0.414658	2.00448	3.18061	1.11875	1.28299	1.22535	0.725106	3.77853	5.67996	2.09654	2.3466	9906	91	8425	84.14	FB|FBgn0013733 - symbol:shot "short stop" species:7227 "Drosophila melanogaster" [GO:0016204 "determination of muscle attachment site" evidence=TAS] [GO:0048813 "dendrite morphogenesis" evidence=IMP;TAS] [GO:0005856 "cytoskeleton" evidence=NAS] [GO:0007017 "microtubule-based process" evidence=IDA;NAS] [GO:0008092 "cytoskeletal protein binding" evidence=ISS] [GO:0030516 "regulation of axon extensi…	8805	1432	4461	34.41
Bger_04778-RA_mrna	gene-C0J52_04778	mRNA	.	.	.	PSN48670.1	hypothetical protein	.	PYGN01000314.1:687907-709553	1839	3.48441	5.82522	0.0150587	0.119065	6.02758	4.41293	4.65632	5.92248	7.50394	5.11131	5.19395	2.93353	231	168	831	342	602	83	10.8203	19.7434	99.7389	12.5386	15.8471	2.31605	21.657	34.5249	188.012	22.3915	29.6975	4.23605	1704	262	1591	78.05	UNIPROTKB|Q14624 - symbol:ITIH4 "Inter-alpha-trypsin inhibitor heavy chain H4" species:9606 "Homo sapiens" [GO:0002576 "platelet degranulation" evidence=TAS] [GO:0004866 "endopeptidase inhibitor activity" evidence=TAS] [GO:0004867 "serine-type endopeptidase inhibitor activity" evidence=IEA] [GO:0005515 "protein binding" evidence=IPI] [GO:0005576 "extracellular region" evidence=NAS;TAS] [GO:000588…	930	211	682	50.75
Bger_04780-RA_mrna	gene-C0J52_04780	mRNA	.	.	.	PSN48681.1	hypothetical protein	.	PYGN01000314.1:774091-829377	3187	-3.8124	6.5549	0.000483788	0.0135452	5.27345	7.22012	5.24021	5.74282	4.83732	7.19044	7.14552	7.3244	351	148	127	1478	2377	1991	9.50177	10.0475	8.79336	31.2672	36.146	32.1409	19.0179	17.5699	16.5759	55.8372	67.7377	58.7858	3045	1516	2638	36.88	UNIPROTKB|B7ZKJ8 - symbol:ITIH4 "ITIH4 protein" species:9606 "Homo sapiens" [GO:0004867 "serine-type endopeptidase inhibitor activity" evidence=IEA] [GO:0010951 "negative regulation of endopeptidase activity" evidence=IEA] [GO:0030212 "hyaluronan metabolic process" evidence=IEA] InterPro:IPR010600 Pfam:PF06668 InterPro:IPR002035 Proteomes:UP000005640 GO:GO:0004867 GO:GO:0030212 Gene3D:3.40.50.410…	935	189	559	39.68
Bger_04836-RA_mrna	gene-C0J52_04836	mRNA	.	.	Gld_25	PSN44246.1	Glucose dehydrogenase [FAD, quinone]	.	PYGN01000560.1:662619-681902	2225	16.5229	6.43919	0.000403539	0.0119874	5.39735	3.45134	3.29369	8.87993	4.01844	3.38159	3.48191	3.49053	84	1324	70	96	172	128	3.26058	128.985	6.91195	2.88275	3.73304	2.95519	6.52607	225.555	13.0293	5.14804	6.99572	5.40505	1668	28	1660	97.9	FB|FBgn0030598 - symbol:CG9503 species:7227 "Drosophila melanogaster" [GO:0055114 "oxidation-reduction process" evidence=IEA] [GO:0016614 "oxidoreductase activity, acting on CH-OH group of donors" evidence=IEA] [GO:0050660 "flavin adenine dinucleotide binding" evidence=IEA] [GO:0045455 "ecdysteroid metabolic process" evidence=ISS;IGC] [GO:0016491 "oxidoreductase activity" evidence=ISS] InterPro:I…	626	25	620	95.21
Bger_04846-RA_mrna	gene-C0J52_04846	mRNA	.	.	Nipped-A	PSN44253.1	Transcription-associated protein 1	.	PYGN01000560.1:1045855-1221101	12065	2.21006	4.90134	0.022994	0.154651	5.23405	4.28279	6.11806	4.61085	4.97323	4.21478	4.46691	4.16667	653	66	140	179	357	212	4.6748	1.17965	2.54617	1.00012	1.43062	0.903354	9.35664	2.06283	4.79964	1.78603	2.68098	1.65223	10749	16	10747	99.84	UNIPROTKB|E9FRG7 - symbol:DAPPUDRAFT_300174 "Putative uncharacterized protein" species:6669 "Daphnia pulex" [GO:0005634 "nucleus" evidence=IBA] [GO:0006281 "DNA repair" evidence=IBA] [GO:0016301 "kinase activity" evidence=IBA] InterPro:IPR003151 InterPro:IPR003152 InterPro:IPR011990 InterPro:IPR016024 InterPro:IPR033317 InterPro:IPR036940 Pfam:PF02259 PROSITE:PS51190 SMART:SM01343 InterPro:IPR011…	3841	1	3841	100
Bger_04867-RA_mrna	gene-C0J52_04867	mRNA	.	.	crt	PSN54723.1	Calreticulin	.	PYGN01000085.1:1693698-1701330	2965	-2.84763	9.2477	0.013806	0.112231	8.29523	9.81284	8.50298	8.33561	8.0471	9.77266	9.7634	9.90245	3451	907	1213	8902	14678	11951	100.572	66.3473	90.272	202.444	239.954	207.43	201.295	116.02	170.167	361.526	449.674	379.389	1077	10	1036	95.36	UNIPROTKB|Q7Z1E6 - symbol:crt "Calreticulin" species:7091 "Bombyx mori" [GO:0003674 "molecular_function" evidence=ND] [GO:0005575 "cellular_component" evidence=ND] [GO:0008150 "biological_process" evidence=ND] InterPro:IPR001580 InterPro:IPR009033 InterPro:IPR009169 InterPro:IPR018124 Pfam:PF00262 PIRSF:PIRSF002356 PRINTS:PR00626 PROSITE:PS00803 PROSITE:PS00804 PROSITE:PS00805 GO:GO:0006457 Inter…	398	5	346	85.93
Bger_04926-RA_mrna	gene-C0J52_04926	mRNA	.	.	.	PSN53250.1	hypothetical protein	.	PYGN01000134.1:2052090-2057564	604	2.60585	3.09242	0.00972231	0.0911574	3.7163	2.4759	3.75226	3.58582	3.81081	2.80468	2.04776	2.57527	119	31	60	61	53	62	16.9994	10.9809	21.7323	6.74204	4.21626	5.22767	34.0244	19.2021	40.9662	12.04	7.90129	9.56142	234				No hit
Bger_04928-RA_mrna	gene-C0J52_04928	mRNA	.	.	CYPA_0	PSN50434.1	Peptidyl-prolyl cis-trans isomerase	.	PYGN01000238.1:18941-21398	1842	-2.66361	9.62749	0.0282381	0.173439	8.68246	10.1564	8.52162	9.30369	8.22207	10.182	9.91781	10.3695	3496	1777	1370	11826	16338	16524	164.005	209.238	164.089	432.889	429.928	461.638	328.256	365.891	309.315	773.058	805.687	844.336	642	1	640	99.69	UNIPROTKB|B7Q0J9 - symbol:IscW_ISCW008497 "Peptidyl-prolyl cis-trans isomerase" species:6945 "Ixodes scapularis" [GO:0003755 "peptidyl-prolyl cis-trans isomerase activity" evidence=IBA] InterPro:IPR002130 InterPro:IPR020892 InterPro:IPR024936 Pfam:PF00160 PIRSF:PIRSF001467 PRINTS:PR00153 PROSITE:PS00170 PROSITE:PS50072 GO:GO:0006457 Proteomes:UP000001555 eggNOG:COG0652 GO:GO:0003755 Gene3D:2.40.1…	201	1	200	99.5
Bger_04942-RA_mrna	gene-C0J52_04942	mRNA	.	.	.	PSN50441.1	hypothetical protein	.	PYGN01000238.1:513275-520614	1910	-5.55301	4.95272	1.75509e-06	0.000189103	3.30504	5.68543	2.59266	3.62787	3.69459	5.2775	6.0379	5.74088	48	32	55	385	1094	656	2.14634	3.62626	6.33889	13.5781	27.745	17.6521	4.29592	6.34117	11.9491	24.2479	51.9943	32.2857	1116	28	1096	95.79	UNIPROTKB|Q8NBP5 - symbol:MFSD9 "Major facilitator superfamily domain-containing protein 9" species:9606 "Homo sapiens" [GO:0005215 "transporter activity" evidence=IBA] [GO:0016021 "integral component of membrane" evidence=IBA] [GO:0055085 "transmembrane transport" evidence=IBA] InterPro:IPR001958 InterPro:IPR005829 InterPro:IPR011701 Pfam:PF07690 PRINTS:PR01035 GO:GO:0016021 Proteomes:UP00000564…	474	49	461	87.13
Bger_04956-RA_mrna	gene-C0J52_04956	mRNA	.	.	.	PSN50428.1	hypothetical protein	.	PYGN01000238.1:896429-914076	1821	2.37299	3.95284	0.00987474	0.0917265	4.47917	3.33078	4.78807	4.43256	4.21687	3.12989	3.48953	3.37291	254	58	81	79	173	117	12.048	6.88048	9.7924	2.92196	4.58653	3.2819	24.1141	12.0318	18.4591	5.21807	8.59518	6.0026	717				No hit
Bger_04962-RA_mrna	gene-C0J52_04962	mRNA	.	.	MAN2B1_5	PSN50451.1	Lysosomal alpha-mannosidase	.	PYGN01000238.1:1123913-1157380	5484	-3.65785	9.02443	0.00338892	0.0470379	7.73919	9.6675	8.20437	7.91305	7.10014	9.69108	9.45867	9.85276	2804	676	627	8412	11880	11546	44.1776	26.7194	25.2195	103.422	105.001	108.341	88.4218	46.7238	47.5398	184.691	196.772	198.156	3237	100	3178	95.12	UNIPROTKB|Q5TS83 - symbol:AgaP_AGAP008584 "Alpha-mannosidase" species:7165 "Anopheles gambiae" [GO:0004559 "alpha-mannosidase activity" evidence=IBA] [GO:0006013 "mannose metabolic process" evidence=IBA] [GO:0006517 "protein deglycosylation" evidence=IBA] InterPro:IPR000602 InterPro:IPR011013 InterPro:IPR011330 InterPro:IPR011682 InterPro:IPR015341 InterPro:IPR037094 Pfam:PF01074 Pfam:PF07748 Pfa…	1138	84	1135	92.44
Bger_04967-RA_mrna	gene-C0J52_04967	mRNA	.	.	.	PSN50456.1	hypothetical protein	.	PYGN01000238.1:1397737-1407751	581	2.80809	3.68433	0.00425593	0.0544513	4.25794	2.93138	3.71819	4.30879	4.74684	2.74256	3.19564	2.85595	116	53	119	58	138	78	17.1281	19.7132	44.8677	6.61985	11.4336	6.859	34.282	34.4722	84.5776	11.8218	21.4267	12.5451	354	55	211	44.35	FB|FBgn0039897 - symbol:CG1674 species:7227 "Drosophila melanogaster" [GO:0030018 "Z disc" evidence=IBA;IDA] [GO:0015629 "actin cytoskeleton" evidence=IBA] [GO:0005634 "nucleus" evidence=IBA] [GO:0032233 "positive regulation of actin filament bundle assembly" evidence=IBA] [GO:0003779 "actin binding" evidence=IBA] Proteomes:UP000000803 GO:GO:0005634 GO:GO:0003779 GO:GO:0030018 GO:GO:0015629 EMBL:…	905	178	228	5.64
Bger_04969-RA_mrna	gene-C0J52_04969	mRNA	.	.	.	PSN49547.1	hypothetical protein	.	PYGN01000274.1:400-50651	4595	2.11243	5.60572	0.0217521	0.149814	6.03635	4.9987	5.60895	6.32518	6.17493	5.23301	4.79045	4.97265	456	223	328	373	451	380	8.56296	10.516	15.7258	5.4727	4.75645	4.24584	17.1388	18.3891	29.6438	9.7732	8.91359	7.76563	4116	889	3541	64.46	UNIPROTKB|Q7PWD7 - symbol:AgaP_AGAP009003 "AGAP009003-PA" species:7165 "Anopheles gambiae" [GO:0002064 "epithelial cell development" evidence=IBA] [GO:0022404 "molting cycle process" evidence=IBA] [GO:0042335 "cuticle development" evidence=IBA] InterPro:IPR003609 Proteomes:UP000007062 EMBL:AAAB01008984 SMART:SM00473 PROSITE:PS50948 Pfam:PF00024 OrthoDB:EOG091G00RY eggNOG:ENOG410IZ08 eggNOG:ENOG41…	922	30	910	95.55
Bger_04972-RA_mrna	gene-C0J52_04972	mRNA	.	.	SmD2_0	PSN49535.1	putative small nuclear ribonucleoprotein Sm D2	.	PYGN01000274.1:97513-106982	2321	2.68879	4.11466	0.00847813	0.0827887	4.54527	3.3365	5.44504	4.11547	4.07532	3.08053	3.74634	3.18265	406	46	73	76	210	101	15.1001	4.28233	6.90687	2.20218	4.37018	2.2298	30.223	7.48844	13.0197	3.93268	8.18974	4.0783	372	19	370	94.62	FB|FBgn0261789 - symbol:SmD2 "Small ribonucleoprotein particle protein SmD2" species:7227 "Drosophila melanogaster" [GO:0030532 "small nuclear ribonucleoprotein complex" evidence=ISS] [GO:0005681 "spliceosomal complex" evidence=ISS] [GO:0000398 "mRNA splicing, via spliceosome" evidence=IC;ISS] [GO:0003723 "RNA binding" evidence=ISS] [GO:0000278 "mitotic cell cycle" evidence=IMP] [GO:0071013 "cata…	119	3	119	98.32
Bger_04995-RA_mrna	gene-C0J52_04995	mRNA	.	.	Tace	PSN49544.1	ADAM 17-like protease	.	PYGN01000274.1:1004652-1055598	2969	2.98386	3.70846	0.00562791	0.0648127	4.25091	2.82503	4.94851	4.08561	3.7186	2.4374	3.48191	2.55578	285	45	56	45	172	61	8.28243	3.24136	4.10809	1.00347	2.80102	1.05734	16.5773	5.6681	7.74392	1.79201	5.24912	1.93388	1500	52	1492	96.07	FB|FBgn0039734 - symbol:Tace "Tace" species:7227 "Drosophila melanogaster" [GO:0006509 "membrane protein ectodomain proteolysis" evidence=ISS;IDA] [GO:0004222 "metalloendopeptidase activity" evidence=IDA] [GO:0016021 "integral component of membrane" evidence=ISS] InterPro:IPR001590 InterPro:IPR024079 InterPro:IPR034025 PROSITE:PS50215 InterPro:IPR002870 InterPro:IPR001762 Prosite:PS00142 Proteome…	732	16	730	97.68
Bger_05005-RA_mrna	gene-C0J52_05005	mRNA	.	.	.	PSN57237.1	hypothetical protein	.	PYGN01000025.1:571500-573221	495	-2.88423	3.14927	0.0105843	0.0954392	2.32608	3.68057	2.94663	1.94132	2.09031	4.2672	2.93057	3.84394	64	8	15	186	112	167	11.0242	3.46558	6.57026	25.2541	10.9001	17.3223	22.065	6.0602	12.3852	45.099	20.4268	31.6825	309	7	283	89.64	UNIPROTKB|A7UUS4 - symbol:AgaP_AGAP007893 "AGAP007893-PA" species:7165 "Anopheles gambiae" [GO:0005739 "mitochondrion" evidence=IBA] [GO:0009060 "aerobic respiration" evidence=IBA] [GO:0033617 "mitochondrial respiratory chain complex IV assembly" evidence=IBA] GO:GO:0016021 GO:GO:0005739 Proteomes:UP000007062 GO:GO:0009060 GO:GO:0033617 KO:K18184 InterPro:IPR022533 PANTHER:PTHR31586 Pfam:PF12597 …	121	18	109	76.03
Bger_05042-RA_mrna	gene-C0J52_05042	mRNA	.	.	KIF23_0	PSN36501.1	Kinesin-like protein KIF23	.	PYGN01001224.1:84415-93075	3318	3.5091	6.50078	0.0041403	0.0534957	6.97558	5.24105	7.82937	6.07464	7.02273	4.45967	5.92867	5.33481	2160	187	594	214	1013	492	56.2373	12.1875	39.4747	4.34011	14.7974	7.62066	112.559	21.312	74.4116	7.7506	27.7304	13.9382	2550	7	2545	99.57	FB|FBgn0011692 - symbol:pav "pavarotti" species:7227 "Drosophila melanogaster" [GO:0007422 "peripheral nervous system development" evidence=NAS;TAS] [GO:0032154 "cleavage furrow" evidence=IDA] [GO:0070938 "contractile ring" evidence=IDA] [GO:0035323 "male germline ring canal" evidence=IDA] [GO:0005930 "axoneme" evidence=IDA] [GO:0003777 "microtubule motor activity" evidence=ISS;IBA] [GO:0005871 "…	887	8	884	98.87
Bger_05048-RA_mrna	gene-C0J52_05048	mRNA	.	.	ska1	PSN36498.1	Spindle and kinetochore-associated protein 1	.	PYGN01001224.1:171981-177757	1314	2.96975	4.32393	0.0138276	0.112263	4.67629	3.29437	5.72787	3.54252	4.75847	2.60968	4.20997	3.06346	496	30	120	52	296	92	32.5758	4.85753	20.0084	2.65878	10.9173	3.58653	65.2006	8.49428	37.7168	4.74807	20.459	6.55976	795	58	790	92.2	UNIPROTKB|E2RI68 - symbol:SKA1 "Uncharacterized protein" species:9615 "Canis lupus familiaris" [GO:0000940 "condensed chromosome outer kinetochore" evidence=IEA] [GO:0005876 "spindle microtubule" evidence=IEA] [GO:0007059 "chromosome segregation" evidence=IEA] [GO:0008017 "microtubule binding" evidence=IEA] [GO:0031110 "regulation of microtubule polymerization or depolymerization" evidence=IEA] […	255	30	254	88.24
Bger_05051-RA_mrna	gene-C0J52_05051	mRNA	.	.	.	PSN36513.1	hypothetical protein	.	PYGN01001224.1:237362-248316	836	2.23788	4.02471	0.0148641	0.11782	4.52844	3.44887	4.79898	4.45609	4.33026	3.64193	3.21415	3.49053	256	59	88	117	140	128	26.4475	15.1594	23.1917	9.37137	8.07193	7.85636	52.9348	26.5089	43.7174	16.7355	15.1268	14.3693	528	106	415	58.71	UNIPROTKB|H2T7G0 - symbol:H2T7G0 "Uncharacterized protein" species:31033 "Takifugu rubripes" [GO:0000175 "3'-5'-exoribonuclease activity" evidence=IBA] [GO:0005739 "mitochondrion" evidence=IBA] [GO:0090305 "nucleic acid phosphodiester bond hydrolysis" evidence=IBA] HAMAP:MF_00045 InterPro:IPR022894 InterPro:IPR036397 InterPro:IPR012337 Pfam:PF00929 GO:GO:0005739 Proteomes:UP000005226 GO:GO:000367…	221	23	125	46.61
Bger_05054-RA_mrna	gene-C0J52_05054	mRNA	.	.	CKS1	PSN36510.1	putative cyclin-dependent kinases regulatory subunit	.	PYGN01001224.1:265144-268533	1200	2.94069	3.84763	0.00158965	0.0292548	4.45418	3.03925	4.70352	4.08561	4.57342	3.14598	2.80189	3.16988	239	45	105	80	101	100	17.1576	7.96955	19.2899	4.44855	4.06265	4.25165	34.341	13.9362	36.3623	7.94425	7.61343	7.77627	285	1	277	97.19	FB|FBgn0037613 - symbol:Cks85A "Cyclin-dependent kinase subunit 85A" species:7227 "Drosophila melanogaster" [GO:0000278 "mitotic cell cycle" evidence=IMP] [GO:0007113 "endomitotic cell cycle" evidence=IMP] [GO:0019005 "SCF ubiquitin ligase complex" evidence=IDA] [GO:0007346 "regulation of mitotic cell cycle" evidence=IBA] [GO:0019901 "protein kinase binding" evidence=IBA] [GO:0000307 "cyclin-depe…	96	1	92	95.83
Bger_05055-RA_mrna	gene-C0J52_05055	mRNA	.	.	.	PSN36509.1	hypothetical protein	.	PYGN01001224.1:271000-300288	2813	2.50979	3.48382	0.0442037	0.228246	3.83554	2.71298	4.90878	3.13939	3.45843	1.86789	3.49711	2.77396	277	22	46	27	174	73	8.50773	1.66131	3.53788	0.642933	2.98829	1.31958	17.0283	2.90511	6.66906	1.14816	5.60007	2.4135	1038				No hit
Bger_05066-RA_mrna	gene-C0J52_05066	mRNA	.	.	SERPINB9	PSN45076.1	Serpin B9	.	PYGN01000511.1:31990-52695	2246	-3.94084	6.99557	0.000714193	0.0168153	5.70507	7.63109	5.9049	5.67426	5.53606	8.068	7.22809	7.59719	562	141	209	2724	2518	2408	21.6106	13.5848	20.523	81.7712	54.3334	55.1748	43.2538	23.7556	38.6867	146.028	101.821	100.915	1107	49	1096	94.67	FB|FBgn0033115 - symbol:Spn42De "Serpin 42De" species:7227 "Drosophila melanogaster" [GO:0005615 "extracellular space" evidence=ISM;IBA] [GO:0045861 "negative regulation of proteolysis" evidence=ISM] [GO:0004867 "serine-type endopeptidase inhibitor activity" evidence=IBA] [GO:0010951 "negative regulation of endopeptidase activity" evidence=IBA] InterPro:IPR000215 Pfam:PF00079 EMBL:AE013599 Proteo…	404	51	404	87.62
Bger_05068-RA_mrna	gene-C0J52_05068	mRNA	.	.	.	PSN45078.1	hypothetical protein	.	PYGN01000511.1:61956-98081	1636	4.52493	6.59704	0.00564063	0.0648418	6.57197	5.16939	5.44156	8.59074	5.6836	5.21787	5.00494	5.28536	405	1083	232	369	526	475	21.3625	143.588	31.1854	15.1768	15.5629	14.9227	42.7571	251.089	58.7858	27.1029	29.165	27.2936	1059	538	997	43.44	UNIPROTKB|A0NH58 - symbol:SRPN17 "AGAP001376-PA" species:7165 "Anopheles gambiae" [GO:0004867 "serine-type endopeptidase inhibitor activity" evidence=IBA] [GO:0005615 "extracellular space" evidence=IBA] InterPro:IPR000215 Pfam:PF00079 GO:GO:0005615 GO:GO:0004867 eggNOG:KOG2392 eggNOG:COG4826 InterPro:IPR023796 InterPro:IPR036186 PANTHER:PTHR11461 SMART:SM00093 SUPFAM:SSF56574 Proteomes:UP00000706…	481	325	478	32.02
Bger_05080-RA_mrna	gene-C0J52_05080	mRNA	.	.	.	PSN45081.1	hypothetical protein	.	PYGN01000511.1:677525-684743	2861	3.8178	1.55756	0.00322665	0.0458878	2.45564	1.08892	2.54162	2.29448	2.53081	1.56704	0.615694	1.08404	46	11	22	20	9	14	1.36859	0.795702	1.65713	0.460167	0.15064	0.2415	2.73925	1.39143	3.12377	0.82177	0.2823	0.441703	2754	1153	1813	24	UNIPROTKB|Q9C0B2 - symbol:CFAP74 "Cilia- and flagella-associated protein 74" species:9606 "Homo sapiens" [GO:0005737 "cytoplasm" evidence=IEA] [GO:0005856 "cytoskeleton" evidence=IEA] [GO:0005930 "axoneme" evidence=ISS] [GO:0035082 "axoneme assembly" evidence=ISS] Proteomes:UP000005640 Gene3D:2.60.40.10 InterPro:IPR013783 GO:GO:0005930 GO:GO:0035082 EMBL:AL109917 OMA:GIPKFID EMBL:AK127388 EMBL:AL…	1584	752	990	15.09
Bger_05092-RA_mrna	gene-C0J52_05092	mRNA	.	.	Tret1-2	PSN45090.1	Facilitated trehalose transporter Tret1-2	.	PYGN01000511.1:1181025-1184621	2667	-2.91418	4.66102	0.00192492	0.0322868	3.68058	5.23172	3.45409	3.19639	4.39127	5.55254	5.21478	4.92785	95	23	92	468	611	368	3.06527	1.83439	7.61228	11.8168	11.092	7.09873	6.13515	3.20777	14.3495	21.1026	20.7864	12.9836	1332	1	1315	98.72	UNIPROTKB|Q7Q6Y6 - symbol:AgaP_AGAP005600 "AGAP005600-PA" species:7165 "Anopheles gambiae" [GO:0005351 "carbohydrate:proton symporter activity" evidence=IBA] [GO:0005355 "glucose transmembrane transporter activity" evidence=IBA] [GO:0005887 "integral component of plasma membrane" evidence=IBA] [GO:0046323 "glucose import" evidence=IBA] InterPro:IPR003663 InterPro:IPR005828 InterPro:IPR005829 Pfam…	477	2	451	94.34
Bger_05095-RA_mrna	gene-C0J52_05095	mRNA	.	.	.	PSN45094.1	hypothetical protein	.	PYGN01000511.1:1312132-1336036	2784	-3.86787	6.23823	0.00022263	0.00789222	4.93409	6.90968	4.35011	5.05794	5.39423	6.94479	6.83991	6.94434	185	91	189	1245	1920	1527	5.71215	7.03538	14.9098	30.1408	33.4193	28.2181	11.4329	12.3027	28.1056	53.8257	62.6279	51.6109	1116	10	1108	98.48	UNIPROTKB|Q7QJU9 - symbol:AgaP_AGAP007667 "AGAP007667-PA" species:7165 "Anopheles gambiae" [GO:0005351 "carbohydrate:proton symporter activity" evidence=IBA] [GO:0005355 "glucose transmembrane transporter activity" evidence=IBA] [GO:0005887 "integral component of plasma membrane" evidence=IBA] [GO:0046323 "glucose import" evidence=IBA] InterPro:IPR003663 InterPro:IPR005828 InterPro:IPR005829 Pfam…	547	69	508	80.44
Bger_05155-RA_mrna	gene-C0J52_05155	mRNA	.	.	.	PSN53464.1	hypothetical protein	.	PYGN01000127.1:1723142-1742282	1634	2.27909	4.45115	0.00892425	0.085439	4.96309	3.81715	4.95827	4.84275	5.08824	3.58407	4.11468	3.7527	287	78	152	112	276	156	15.1507	10.2519	20.4483	4.59772	8.15949	4.91044	30.3242	17.9273	38.5459	8.21065	15.2909	8.98119	1392	322	1345	73.56	FB|FBgn0029858 - symbol:mldr "mulder" species:7227 "Drosophila melanogaster" [GO:0001682 "tRNA 5'-leader removal" evidence=IBA] [GO:0004526 "ribonuclease P activity" evidence=IC;IBA] [GO:0005739 "mitochondrion" evidence=IDA] [GO:0090646 "mitochondrial tRNA processing" evidence=IMP] [GO:0030678 "mitochondrial ribonuclease P complex" evidence=IDA] [GO:0042645 "mitochondrial nucleoid" evidence=IBA] …	544	54	526	86.95
Bger_05186-RA_mrna	gene-C0J52_05186	mRNA	.	.	LENG1	PSN48763.1	Leukocyte receptor cluster member 1	.	PYGN01000310.1:1047704-1073052	5455	2.42671	4.64303	0.0147379	0.117142	5.05239	3.90558	4.24236	5.81739	5.09742	4.44674	3.66122	3.60877	171	156	153	212	197	140	2.69482	6.1795	6.18785	2.61385	1.74937	1.31608	5.39369	10.806	11.6644	4.66783	3.27833	2.4071	906	1	904	99.78	UNIPROTKB|Q96BZ8 - symbol:LENG1 "Leukocyte receptor cluster member 1" species:9606 "Homo sapiens" [GO:0003674 "molecular_function" evidence=ND] [GO:0005515 "protein binding" evidence=IPI] [GO:0005575 "cellular_component" evidence=ND] [GO:0008150 "biological_process" evidence=ND] Proteomes:UP000005640 InterPro:IPR019339 Pfam:PF10197 SMART:SM01083 EMBL:BC014986 EMBL:AF211966 CCDS:CCDS12881.1 RefSeq…	264	1	257	97.35
Bger_05187-RA_mrna	gene-C0J52_05187	mRNA	.	.	.	PSN48762.1	hypothetical protein	.	PYGN01000310.1:1087591-1165131	5284	-5.54588	6.54861	0.000495138	0.0135452	4.83054	6.90941	4.25826	5.07324	5.16012	6.18285	6.17056	8.37482	173	92	160	730	1201	4137	2.81817	3.75025	6.66296	9.3029	11.0128	40.2906	5.64059	6.55799	12.56	16.6132	20.638	73.6916	5268	181	1417	23.48	FB|FBgn0026061 - symbol:Mipp1 "Multiple inositol polyphosphate phosphatase 1" species:7227 "Drosophila melanogaster" [GO:0016311 "dephosphorylation" evidence=ISS] [GO:0070062 "extracellular exosome" evidence=ISS] [GO:0034417 "bisphosphoglycerate 3-phosphatase activity" evidence=ISS] [GO:0005886 "plasma membrane" evidence=IDA] [GO:0052745 "inositol phosphate phosphatase activity" evidence=IBA;IDA]…	467	1	439	94
Bger_05218-RA_mrna	gene-C0J52_05218	mRNA	.	.	.	PSN41155.1	hypothetical protein	.	PYGN01000760.1:767163-773124	1924	-5.85764	5.0893	6.39396e-06	0.000598242	3.25441	5.80316	2.98534	2.57797	4.19991	6.39289	5.36933	5.64727	66	14	80	846	682	614	2.94414	1.56831	9.11139	29.6388	17.1712	16.4007	5.89272	2.74248	17.1754	52.9292	32.1788	29.997	528				No hit
Bger_05240-RA_mrna	gene-C0J52_05240	mRNA	.	.	CCNB	PSN40499.1	G2/mitotic-specific cyclin-B	.	PYGN01000809.1:734197-775212	2113	2.69873	6.35748	0.017229	0.130648	6.78125	5.38253	7.46176	5.9309	6.95108	4.65778	6.09892	5.3909	1672	169	565	247	1142	512	68.3495	17.3092	59.0038	7.87774	26.1964	12.4599	136.802	30.2683	111.225	14.0681	49.092	22.7891	1110	1	1102	99.28	UNIPROTKB|A9ZPH4 - symbol:CCNB2 "Cyclin B2" species:9823 "Sus scrofa" [GO:1904145 "negative regulation of meiotic cell cycle process involved in oocyte maturation" evidence=IMP] InterPro:IPR004367 Pfam:PF02984 SMART:SM01332 InterPro:IPR006671 GO:GO:0005829 GO:GO:0005634 GO:GO:0016020 GO:GO:0045296 GO:GO:0005813 Reactome:R-SSC-2500257 Reactome:R-SSC-2565942 Reactome:R-SSC-69273 Proteomes:UP0000082…	396	1	390	98.48
Bger_05250-RA_mrna	gene-C0J52_05250	mRNA	.	.	dph2	PSN40491.1	2-(3-amino-3-carboxypropyl)histidine synthase subunit 2	.	PYGN01000809.1:1034726-1036156	1431	2.0483	4.14989	0.0274974	0.170704	4.59481	3.64333	4.92878	4.25615	4.59951	3.44797	3.82671	3.65531	281	51	107	101	223	145	16.9573	7.59254	16.4418	4.7125	7.53006	5.18544	33.9402	13.2769	30.9935	8.41562	14.1114	9.48418	1431	10	1399	97.13	UNIPROTKB|C3YLZ1 - symbol:BRAFLDRAFT_225211 "Putative uncharacterized protein" species:7739 "Branchiostoma floridae" [GO:0017183 "peptidyl-diphthamide biosynthetic process from peptidyl-histidine" evidence=IBA] InterPro:IPR010014 UniPathway:UPA00559 GO:GO:0016740 Proteomes:UP000001554 GO:GO:0017183 InterPro:IPR016435 PANTHER:PTHR10762 Pfam:PF01866 SFLD:SFLDS00032 TIGRFAMs:TIGR00322 eggNOG:KOG2648…	478	5	465	96.44
Bger_05252-RA_mrna	gene-C0J52_05252	mRNA	.	.	Su(H)	PSN40492.1	Suppressor of hairless protein	.	PYGN01000809.1:1092639-1094135	1497	2.79487	2.62554	0.0282314	0.173439	3.12089	1.93293	3.75226	2.06889	3.54152	1.12285	2.60558	2.07035	119	9	49	12	86	40	6.82364	1.26965	7.21016	0.497701	2.75394	1.34991	13.6576	2.22021	13.5915	0.8888	5.16089	2.46899	1497	94	1417	88.44	FB|FBgn0004837 - symbol:Su(H) "Suppressor of Hairless" species:7227 "Drosophila melanogaster" [GO:0007219 "Notch signaling pathway" evidence=IGI;NAS;IMP;TAS] [GO:0001077 "transcriptional activator activity, RNA polymerase II proximal promoter sequence-specific DNA binding" evidence=IMP;IDA] [GO:0005634 "nucleus" evidence=ISS;IDA;TAS] [GO:0005737 "cytoplasm" evidence=IDA] [GO:0003677 "DNA binding"…	594	96	538	74.58
Bger_05261-RA_mrna	gene-C0J52_05261	mRNA	.	.	.	PSN51754.1	hypothetical protein	.	PYGN01000186.1:395342-428656	2952	-3.60186	4.6141	0.000143267	0.00583812	3.50243	5.2104	3.58589	3.25122	3.67018	4.57109	5.58377	5.47633	105	24	54	232	794	544	3.05224	1.73427	4.01232	5.27994	13.0343	9.47909	6.10907	3.03268	7.56339	9.42896	24.4264	17.3373	1233	643	1114	38.28	UNIPROTKB|E9G8T9 - symbol:DAPPUDRAFT_223110 "Putative uncharacterized protein" species:6669 "Daphnia pulex" [GO:0005615 "extracellular space" evidence=IBA] [GO:0007623 "circadian rhythm" evidence=IBA] [GO:0032504 "multicellular organism reproduction" evidence=IBA] Proteomes:UP000000305 EMBL:GL732535 InterPro:IPR020234 Pfam:PF16984 EnsemblMetazoa:EFX84214 KEGG:dpx:DAPPUDRAFT_223110 InParanoid:E9G8…	256	59	211	59.77
Bger_05277-RA_mrna	gene-C0J52_05277	mRNA	.	.	.	PSN51780.1	hypothetical protein	.	PYGN01000186.1:1223676-1234905	1065	2.80929	4.52435	0.0152207	0.11916	4.76273	3.67626	4.15167	6.1773	3.95923	3.65323	4.05945	3.3161	160	201	67	118	265	112	12.9564	40.7508	13.6917	7.46852	12.0471	5.39534	25.9322	71.2602	25.8094	13.3373	22.5762	9.86807	1065	1	1018	95.59	FB|FBgn0035290 - symbol:dsb "debris buster" species:7227 "Drosophila melanogaster" [GO:0016020 "membrane" evidence=IEA] [GO:0045335 "phagocytic vesicle" evidence=IDA] [GO:0090382 "phagosome maturation" evidence=IMP] [GO:0005764 "lysosome" evidence=IDA] [GO:0048085 "adult chitin-containing cuticle pigmentation" evidence=IMP] InterPro:IPR002159 Pfam:PF01130 PRINTS:PR01609 Proteomes:UP000000803 GO:G…	615	164	583	68.29
Bger_05324-RA_mrna	gene-C0J52_05324	mRNA	.	.	.	PSN49691.1	hypothetical protein	.	PYGN01000266.1:481884-509794	2941	7.28242	6.37062	0.00688317	0.0723786	5.40009	4.34248	3.32421	8.6933	4.18276	3.84279	4.36708	4.81758	86	1163	79	136	332	340	2.50795	85.7444	5.86925	3.10494	5.457	5.93615	5.01967	149.94	11.0638	5.54484	10.2264	10.8572	2022	1129	2017	43.97	FB|FBgn0259227 - symbol:CG42327 species:7227 "Drosophila melanogaster" [GO:0004725 "protein tyrosine phosphatase activity" evidence=IEA;NAS] [GO:0006470 "protein dephosphorylation" evidence=IEA;NAS] [GO:0005575 "cellular_component" evidence=ND] InterPro:IPR000242 InterPro:IPR000387 InterPro:IPR016130 Pfam:PF00102 PRINTS:PR00700 PROSITE:PS00383 PROSITE:PS50055 PROSITE:PS50056 SMART:SM00194 InterPr…	1429	1034	1429	27.71
Bger_05336-RA_mrna	gene-C0J52_05336	mRNA	.	.	gba-4_0	PSN49700.1	putative glucosylceramidase 4	.	PYGN01000266.1:830688-844338	930	-25.4347	7.44715	6.66816e-08	2.35497e-05	3.73123	7.89476	3.3541	3.40421	4.43539	5.94615	8.65188	9.08625	88	27	95	618	6784	6782	8.11322	6.08268	22.3307	44.7826	353.545	375.268	16.2387	10.6367	42.0943	79.9732	662.545	686.366	930	1	802	86.24	WB|WBGene00021160 - symbol:gba-4 species:6239 "Caenorhabditis elegans" [GO:0004348 "glucosylceramidase activity" evidence=IEA;IBA] [GO:0005764 "lysosome" evidence=IBA] [GO:0006629 "lipid metabolic process" evidence=IEA] [GO:0006665 "sphingolipid metabolic process" evidence=IEA] [GO:0006680 "glucosylceramide catabolic process" evidence=IBA] [GO:0016787 "hydrolase activity" evidence=IEA;IBA] InterP…	519	99	391	56.45
Bger_05449-RA_mrna	gene-C0J52_05449	mRNA	.	.	ME1_1	PSN51413.1	NADP-dependent malic enzyme	.	PYGN01000199.1:830560-854059	1994	-2.27002	5.88899	0.0185211	0.136429	5.14959	6.34355	5.59024	5.28512	4.57342	6.65559	5.94953	6.42555	450	107	105	1017	1028	1062	19.4843	11.6376	11.5748	34.3822	24.9838	27.3941	38.9979	20.3504	21.819	61.4	46.8198	50.1037	1779	7	1375	76.95	FB|FBgn0002719 - symbol:Men "Malic enzyme" species:7227 "Drosophila melanogaster" [GO:0005829 "cytosol" evidence=IDA] [GO:0004473 "malate dehydrogenase (decarboxylating) (NADP+) activity" evidence=IDA;IMP] [GO:0006108 "malate metabolic process" evidence=IBA;IMP] [GO:0055114 "oxidation-reduction process" evidence=IEA] [GO:0004471 "malate dehydrogenase (decarboxylating) (NAD+) activity" evidence=IE…	763	229	727	65.4
Bger_05461-RA_mrna	gene-C0J52_05461	mRNA	.	.	.	PSN51435.1	hypothetical protein	.	PYGN01000199.1:1711562-1727261	2721	6.28776	13.7765	0.000662953	0.0161364	14.4162	11.652	13.7822	15.2886	14.1778	12.828	11.0109	11.1172	134373	112720	85310	74074	34872	27754	4267.86	8985.73	6921.62	1835.63	621.217	524.905	8542.14	15713.2	13047.6	3278.08	1164.16	960.051	2721	1612	2581	35.65	FB|FBgn0265045 - symbol:Strn-Mlck "Stretchin-Mlck" species:7227 "Drosophila melanogaster" [GO:0006468 "protein phosphorylation" evidence=IEA;ISS;NAS] [GO:0004683 "calmodulin-dependent protein kinase activity" evidence=IDA] [GO:0004687 "myosin light chain kinase activity" evidence=ISS;IDA] [GO:0005200 "structural constituent of cytoskeleton" evidence=ISS] [GO:0004674 "protein serine/threonine kina…	8255	5788	6128	4.13
Bger_05473-RA_mrna	gene-C0J52_05473	mRNA	.	.	.	PSN44978.1	hypothetical protein	.	PYGN01000517.1:570259-574080	1188	-2.4589	4.39758	0.00861311	0.083721	3.62834	4.91513	3.23064	3.40421	4.25019	4.71821	5.18928	4.8379	80	27	83	258	600	345	5.78658	4.80689	15.3578	14.6038	24.4589	14.9048	11.5819	8.40572	28.9501	26.0796	45.8361	27.2608	201				No hit
Bger_05476-RA_mrna	gene-C0J52_05476	mRNA	.	.	.	PSN44983.1	hypothetical protein	.	PYGN01000517.1:829718-861782	2067	-2.6027	4.58067	0.00325056	0.0461245	3.78778	5.12797	3.36882	4.22909	3.76544	5.20641	5.04167	5.13582	89	50	58	366	540	427	3.71411	5.20858	6.18418	11.937	12.6428	10.63	7.43382	9.10816	11.6574	21.3172	23.6927	19.4423	1911	64	1639	82.47	UNIPROTKB|W4XMD1 - symbol:Sp-Slc38a9 "Uncharacterized protein" species:7668 "Strongylocentrotus purpuratus" [GO:0003333 "amino acid transmembrane transport" evidence=IBA] [GO:0005783 "endoplasmic reticulum" evidence=IBA] [GO:0015171 "amino acid transmembrane transporter activity" evidence=IBA] GO:GO:0016021 GO:GO:0015171 eggNOG:COG0814 InterPro:IPR013057 Pfam:PF01490 GO:GO:0003333 eggNOG:KOG1305 …	578	41	576	92.73
Bger_05479-RA_mrna	gene-C0J52_05479	mRNA	.	.	Trmt13	PSN44974.1	tRNA:m(4)X modification enzyme TRM13	.	PYGN01000517.1:1039325-1079385	2269	2.07365	4.60333	0.0175308	0.131779	5.06413	4.05186	5.20783	4.87802	5.10655	3.772	4.1726	4.21097	343	80	154	129	288	219	13.0534	7.61093	14.9299	3.82915	6.13446	4.96489	26.1264	13.3091	28.1435	6.83814	11.496	9.08078	1140	16	1126	97.46	UNIPROTKB|Q7QEF3 - symbol:AgaP_AGAP000681 "AGAP000681-PA" species:7165 "Anopheles gambiae" [GO:0008175 "tRNA methyltransferase activity" evidence=IBA] [GO:0030488 "tRNA methylation" evidence=IBA] InterPro:IPR007871 InterPro:IPR021721 Pfam:PF05206 Pfam:PF11722 Proteomes:UP000007062 GO:GO:0030488 InterPro:IPR022776 Pfam:PF05253 PROSITE:PS51800 GO:GO:0008175 EMBL:AAAB01008847 HOGENOM:HOG000000772 KO…	432	30	431	93.06
Bger_05514-RA_mrna	gene-C0J52_05514	mRNA	.	.	.	PSN45843.1	hypothetical protein	.	PYGN01000467.1:587538-588276	607	-10.4448	5.17835	3.05559e-08	1.38745e-05	2.62306	5.96245	3.62319	2.39529	1.85068	5.21024	6.26235	6.41476	108	12	12	367	1281	1054	15.3118	3.94501	4.00795	40.7356	102.253	89.2863	30.6467	6.89858	7.55515	72.7459	191.623	163.305	246				No hit
Bger_05515-RA_mrna	gene-C0J52_05515	mRNA	.	.	.	PSN45844.1	hypothetical protein	.	PYGN01000467.1:594369-595795	966	-34.1647	6.74613	3.27979e-07	5.63503e-05	2.6417	6.81578	3.56048	2.06889	2.29574	4.14447	7.616	8.68687	103	9	18	170	3300	5139	9.13423	2.01425	3.99603	11.807	165.58	273.776	18.2822	3.52228	7.53269	21.085	310.297	500.736	966				No hit
Bger_05519-RA_mrna	gene-C0J52_05519	mRNA	.	.	CngA	PSN45846.1	Cyclic nucleotide-gated cation channel subunit A	.	PYGN01000467.1:678302-688609	2124	3.21816	4.4202	0.00413876	0.0534957	4.87986	3.38199	3.91149	5.82645	4.90164	4.10387	2.88509	3.157	134	157	133	165	108	99	5.41199	16.0001	13.8209	5.21645	2.45504	2.3963	10.8321	27.9792	26.053	9.31559	4.60075	4.38284	1515	10	1438	94.32	UNIPROTKB|Q7PW88 - symbol:AgaP_AGAP009050 "AGAP009050-PA" species:7165 "Anopheles gambiae" [GO:0005222 "intracellular cAMP activated cation channel activity" evidence=IBA] [GO:0005223 "intracellular cGMP activated cation channel activity" evidence=IBA] [GO:0005249 "voltage-gated potassium channel activity" evidence=IBA] [GO:0005887 "integral component of plasma membrane" evidence=IBA] [GO:0030553…	611	164	611	73.32
Bger_05541-RA_mrna	gene-C0J52_05541	mRNA	.	.	.	PSN54468.1	hypothetical protein	.	PYGN01000092.1:360603-369625	1936	2.53189	2.2403	0.0227515	0.153458	2.88911	1.78218	3.14774	2.48952	3.03006	1.18645	2.20407	1.95602	75	13	33	13	61	36	3.34312	1.40218	3.7089	0.423122	1.52533	0.947484	6.69128	2.45197	6.99144	0.755615	2.85848	1.73295	1623	574	1609	63.83	UNIPROTKB|J9P1G0 - symbol:C7orf60 "Probable methyltransferase BTM2 homolog" species:9615 "Canis lupus familiaris" [GO:0016433 "rRNA (adenine) methyltransferase activity" evidence=IEA] [GO:0031167 "rRNA methylation" evidence=IEA] HAMAP:MF_03044 InterPro:IPR021867 Pfam:PF11968 InterPro:IPR029063 GO:GO:0005730 Proteomes:UP000002254 SUPFAM:SSF53335 GO:GO:0016433 PANTHER:PTHR21008 CTD:154743 eggNOG:EN…	405	40	376	83.21
Bger_05555-RA_mrna	gene-C0J52_05555	mRNA	.	.	.	PSN54482.1	hypothetical protein	.	PYGN01000092.1:980706-1009459	4544	-7.53896	7.09872	5.93978e-06	0.000572109	5.02485	7.82967	4.73794	5.01106	5.32556	7.54909	7.41218	8.52774	245	88	180	1898	2863	4601	4.6463	4.18233	8.70626	28.1618	30.536	52.1051	9.2996	7.31356	16.4117	50.2916	57.2246	95.3003	1944	166	1786	83.38	FB|FBgn0027560 - symbol:Tps1 "Trehalose-6-phosphate synthase 1" species:7227 "Drosophila melanogaster" [GO:0005992 "trehalose biosynthetic process" evidence=IBA;IMP] [GO:0045494 "photoreceptor cell maintenance" evidence=IMP] [GO:0070413 "trehalose metabolism in response to stress" evidence=IBA] [GO:0005737 "cytoplasm" evidence=IBA] [GO:0004805 "trehalose-phosphatase activity" evidence=IBA;IDA] [G…	809	141	778	78.86
Bger_05558-RA_mrna	gene-C0J52_05558	mRNA	.	.	.	PSN54477.1	hypothetical protein	.	PYGN01000092.1:1087012-1161717	4827	2.29622	4.69736	0.00636638	0.0688283	5.20727	4.05505	5.07055	5.21789	5.33335	4.18395	4.08984	3.89137	311	102	181	175	271	173	5.55503	4.55423	8.24654	2.43561	2.71546	1.84085	11.1184	7.96391	15.5451	4.34954	5.08878	3.36692	1686	517	1684	69.28	FB|FBgn0037443 - symbol:Dmtn "Dementin" species:7227 "Drosophila melanogaster" [GO:0003674 "molecular_function" evidence=ND] [GO:0012505 "endomembrane system" evidence=IBA;IDA] [GO:0007420 "brain development" evidence=IMP] Proteomes:UP000000803 EMBL:AE014297 GO:GO:0016021 GO:GO:0007420 GO:GO:0012505 CTD:2039 eggNOG:KOG3850 eggNOG:ENOG410Y9KV GeneTree:ENSGT00390000007639 OrthoDB:EOG091G08K8 InterP…	679	252	679	63.03
Bger_05570-RA_mrna	gene-C0J52_05570	mRNA	.	.	.	PSN44759.1	hypothetical protein	.	PYGN01000528.1:122237-126434	2328	-3.43468	6.73297	0.00502796	0.0599677	5.46271	7.28125	4.65632	6.28633	5.44547	7.25397	6.68268	7.90708	231	217	196	1545	1720	2988	8.54016	20.1369	18.5232	44.7469	35.8065	66.0361	17.0932	35.2131	34.917	79.9094	67.1016	120.78	345				No hit
Bger_05572-RA_mrna	gene-C0J52_05572	mRNA	.	.	.	PSN44761.1	hypothetical protein	.	PYGN01000528.1:156210-167270	2021	-2.42089	7.57233	0.0412538	0.220848	6.71397	8.03358	7.10544	7.10168	5.93479	8.51691	7.83622	7.74761	1304	384	277	3722	3847	2674	55.7274	41.1793	30.2198	124.155	92.2675	68.067	111.539	72.0095	56.9655	221.717	172.91	124.495	369				No hit
Bger_05599-RA_mrna	gene-C0J52_05599	mRNA	.	.	Dat_4	PSN44770.1	Dopamine N-acetyltransferase	.	PYGN01000528.1:1342680-1346808	2882	-3.30089	5.29671	0.00185573	0.0319058	4.05207	5.91972	3.19805	5.10335	3.8548	5.80892	5.944	6.00625	78	94	62	561	1024	791	2.31583	7.02642	4.67578	13.1232	17.2182	14.1139	4.63515	12.287	8.81405	23.4355	32.267	25.8143	471	4	463	97.66	UNIPROTKB|Q7PMH5 - symbol:AgaP_AGAP010142 "AGAP010142-PA" species:7165 "Anopheles gambiae" [GO:0005737 "cytoplasm" evidence=IBA] [GO:0006807 "nitrogen compound metabolic process" evidence=IBA] [GO:0008080 "N-acetyltransferase activity" evidence=IBA] GO:GO:0005737 GO:GO:0008080 InterPro:IPR016181 SUPFAM:SSF55729 GO:GO:0006807 Proteomes:UP000007062 EMBL:AAAB01008980 eggNOG:ENOG410J24V eggNOG:ENOG41…	285	129	283	54.39
Bger_05609-RA_mrna	gene-C0J52_05609	mRNA	.	.	UBR2	PSN37650.1	E3 ubiquitin-protein ligase UBR2	.	PYGN01001092.1:156797-190122	8046	4.61913	8.80349	0.00942505	0.0890268	8.68936	7.31608	7.77378	10.8235	7.47076	7.50534	7.17653	7.26636	2078	5101	812	1841	2429	1912	22.3128	137.499	22.2706	15.4251	14.6325	12.225	44.6592	240.442	41.9811	27.5463	27.4214	22.3595	5319	154	5317	97.09	UNIPROTKB|F6U418 - symbol:UBR2 "Uncharacterized protein" species:9796 "Equus caballus" [GO:0000151 "ubiquitin ligase complex" evidence=IBA] [GO:0005737 "cytoplasm" evidence=IBA] [GO:0006342 "chromatin silencing" evidence=IBA] [GO:0033522 "histone H2A ubiquitination" evidence=IBA] [GO:0061630 "ubiquitin protein ligase activity" evidence=IBA] [GO:0071596 "ubiquitin-dependent protein catabolic proce…	1756	40	1756	97.78
Bger_05684-RA_mrna	gene-C0J52_05684	mRNA	.	.	CI016	PSN55434.1	UPF0184 protein	.	PYGN01000069.1:1277250-1279500	1494	-2.76507	2.84852	0.0458248	0.234094	1.94721	3.42821	1.52959	3.25122	1.06083	3.02942	3.42744	3.82777	18	24	5	73	165	165	1.03938	3.34432	0.672176	3.2739	5.34443	5.67145	2.08033	5.84816	1.26708	5.84655	10.0155	10.3731	318	118	280	51.26	FB|FBgn0026088 - symbol:CG14818 species:7227 "Drosophila melanogaster" [GO:0003674 "molecular_function" evidence=ND] [GO:0005575 "cellular_component" evidence=ND] Proteomes:UP000000803 EMBL:AE014298 EMBL:AL021106 OrthoDB:EOG091G10EC InterPro:IPR022788 InterPro:IPR005374 PANTHER:PTHR34344 Pfam:PF03670 ProDom:PD479232 EMBL:AY071011 EMBL:AY071746 EMBL:BT072895 PIR:T12686 RefSeq:NP_001259146.1 RefSeq…	96	16	72	59.38
Bger_05752-RA_mrna	gene-C0J52_05752	mRNA	.	.	Duox	PSN44387.1	Dual oxidase	.	PYGN01000551.1:220025-240234	3965	16.9143	5.46192	0.000779661	0.0180887	4.1468	2.50799	2.40552	7.94459	2.09031	3.11362	2.08845	2.32189	41	691	15	78	55	50	0.891062	37.7557	0.781164	1.31755	0.664768	0.641128	1.78347	66.0228	1.47253	2.3529	1.24578	1.17262	3915	1	3913	99.95	UNIPROTKB|Q7Q147 - symbol:DUOX "AGAP009978-PA" species:7165 "Anopheles gambiae" [GO:0019221 "cytokine-mediated signaling pathway" evidence=ISS] [GO:0042335 "cuticle development" evidence=ISS] [GO:0051591 "response to cAMP" evidence=ISS] InterPro:IPR002048 InterPro:IPR010255 InterPro:IPR013112 InterPro:IPR013121 InterPro:IPR017927 InterPro:IPR029595 Pfam:PF00036 Pfam:PF08022 Pfam:PF08030 Pfam:PF13…	1475	42	1475	97.22
Bger_05847-RA_mrna	gene-C0J52_05847	mRNA	.	.	.	PSN55268.1	hypothetical protein	.	PYGN01000073.1:2316709-2324501	752	-3.69771	7.6845	0.00705128	0.073124	6.23209	8.23774	7.24359	6.2665	5.18618	7.78179	7.94997	8.98146	1436	214	163	2232	4164	6306	164.996	61.6591	47.5824	200.115	268.377	431.533	330.241	107.822	89.6948	357.367	502.94	789.273	465	145	382	51.18	UNIPROTKB|C3YDL8 - symbol:BRAFLDRAFT_92894 "Putative uncharacterized protein" species:7739 "Branchiostoma floridae" [GO:0070492 "oligosaccharide binding" evidence=IBA] InterPro:IPR000001 InterPro:IPR001190 InterPro:IPR036772 Pfam:PF00530 PROSITE:PS50287 InterPro:IPR000421 InterPro:IPR001304 GO:GO:0016020 Gene3D:3.10.100.10 InterPro:IPR016186 InterPro:IPR016187 Pfam:PF00059 SMART:SM00034 SUPFAM:SS…	740	161	237	10.41
Bger_05864-RA_mrna	gene-C0J52_05864	mRNA	.	.	.	PSN56086.1	hypothetical protein	.	PYGN01000052.1:877731-883735	526	6.05653	3.34544	0.0101513	0.0931608	2.95701	1.96547	1.10647	5.67426	2.09031	2.18057	1.61826	2.09757	11	141	15	36	35	41	1.78942	57.8516	6.00894	4.49942	3.15334	3.94551	3.58154	101.164	11.3271	8.03511	5.90937	7.21634	459				No hit
Bger_05884-RA_mrna	gene-C0J52_05884	mRNA	.	.	Trx-2_0	PSN56074.1	Thioredoxin-2	.	PYGN01000052.1:1873397-1892762	5548	-2.3954	8.56233	0.0370108	0.20388	7.77653	9.05399	7.71093	8.1479	7.47076	8.96006	8.95773	9.24417	1989	796	812	5064	8390	7568	30.973	31.106	32.2973	61.5442	73.2999	70.2003	61.9926	54.3945	60.8817	109.906	137.364	128.396	297	7	295	97.31	UNIPROTKB|E9GC11 - symbol:DAPPUDRAFT_230730 "Thioredoxin" species:6669 "Daphnia pulex" [GO:0000103 "sulfate assimilation" evidence=IBA] [GO:0005739 "mitochondrion" evidence=IBA] [GO:0006457 "protein folding" evidence=IBA] [GO:0015035 "protein disulfide oxidoreductase activity" evidence=IBA] [GO:0016671 "oxidoreductase activity, acting on a sulfur group of donors, disulfide as acceptor" evidence=I…	105	10	105	91.43
Bger_05936-RA_mrna	gene-C0J52_05936	mRNA	.	.	.	PSN50763.1	hypothetical protein	.	PYGN01000223.1:77919-100370	840	-6.50527	11.9345	0.00121189	0.0243797	9.44911	12.6828	10.8518	10.1272	7.36827	13.1609	12.2983	12.5893	17619	3147	756	93302	85145	77020	1812.71	812.476	198.499	7489.59	4913.38	4718.67	3628.15	1420.76	374.179	13375	9207.68	8630.45	840	1	646	76.9	UNIPROTKB|E1C688 - symbol:HPGD "Uncharacterized protein" species:9031 "Gallus gallus" [GO:0004957 "prostaglandin E receptor activity" evidence=IEA] [GO:0005654 "nucleoplasm" evidence=IEA] [GO:0005737 "cytoplasm" evidence=IEA] [GO:0006693 "prostaglandin metabolic process" evidence=IEA] [GO:0007179 "transforming growth factor beta receptor signaling pathway" evidence=IEA] [GO:0007186 "G-protein cou…	265	1	191	72.08
Bger_05937-RA_mrna	gene-C0J52_05937	mRNA	.	.	.	PSN50764.1	hypothetical protein	.	PYGN01000223.1:121302-177498	1403	-3.91474	4.68736	0.000142593	0.00583812	3.46083	5.26791	3.76344	3.62787	2.99118	4.49149	5.46129	5.85095	120	32	32	219	728	709	7.34973	4.82493	4.99951	10.4967	25.1398	25.9738	14.7105	8.43726	9.42429	18.7452	47.1121	47.5061	1221	391	844	37.18	ZFIN|ZDB-GENE-040426-1084 - symbol:zgc:56585 "zgc:56585" species:7955 "Danio rerio" [GO:0005575 "cellular_component" evidence=ND] [GO:0016491 "oxidoreductase activity" evidence=IEA] InterPro:IPR020904 PROSITE:PS00061 Pfam:PF00106 InterPro:IPR002347 ZFIN:ZDB-GENE-040426-1084 GO:GO:0016491 InterPro:IPR036291 SUPFAM:SSF51735 eggNOG:COG1028 PRINTS:PR00081 PRINTS:PR00080 eggNOG:KOG4169 HOVERGEN:HBG107…	270	21	170	55.56
Bger_05940-RA_mrna	gene-C0J52_05940	mRNA	.	.	HPGD	PSN50784.1	15-hydroxyprostaglandin dehydrogenase [NAD(+)]	.	PYGN01000223.1:254174-263172	865	-3.82164	3.18657	0.00434028	0.0551369	2.08546	3.81992	1.30316	3.01817	1.93506	4.12836	4.14875	3.18265	14	20	13	168	283	101	1.37847	4.95324	3.07532	13.0236	15.8132	5.98846	2.75901	8.66164	5.7971	23.2577	29.6341	10.9529	675	1	571	84.59	UNIPROTKB|F6Q486 - symbol:HPGD "Uncharacterized protein" species:9796 "Equus caballus" [GO:0005737 "cytoplasm" evidence=IDA] InterPro:IPR020904 PROSITE:PS00061 Pfam:PF00106 InterPro:IPR002347 GO:GO:0005829 GO:GO:0005737 GO:GO:0070062 GO:GO:0005654 InterPro:IPR036291 SUPFAM:SSF51735 GO:GO:0070403 Proteomes:UP000002281 GO:GO:0007565 GO:GO:0016323 eggNOG:COG1028 PRINTS:PR00081 PRINTS:PR00080 GO:GO:0…	266	1	204	76.69
Bger_05941-RA_mrna	gene-C0J52_05941	mRNA	.	.	.	PSN50783.1	hypothetical protein	.	PYGN01000223.1:264189-274308	904	-2.67245	4.8263	0.00748676	0.0761494	3.90308	5.33894	3.07781	4.65219	3.97924	5.61454	4.82096	5.5813	71	68	68	489	461	586	6.70906	16.0931	16.4324	36.4733	24.713	33.3188	13.4282	28.1417	30.9757	65.1343	46.3122	60.9401	825	55	610	67.39	UNIPROTKB|E1C688 - symbol:HPGD "Uncharacterized protein" species:9031 "Gallus gallus" [GO:0004957 "prostaglandin E receptor activity" evidence=IEA] [GO:0005654 "nucleoplasm" evidence=IEA] [GO:0005737 "cytoplasm" evidence=IEA] [GO:0006693 "prostaglandin metabolic process" evidence=IEA] [GO:0007179 "transforming growth factor beta receptor signaling pathway" evidence=IEA] [GO:0007186 "G-protein cou…	265	5	188	69.43
Bger_06031-RA_mrna	gene-C0J52_06031	mRNA	.	.	ACAC	PSN52685.1	Acetyl-CoA carboxylase	.	PYGN01000152.1:1130033-1175290	7275	-3.05094	7.03114	0.0065463	0.0698235	6.00693	7.57887	6.08725	5.65406	6.27949	8.07116	7.21034	7.45511	639	139	353	2730	2487	2181	7.58012	4.12407	10.7104	25.2999	16.569	15.4252	15.1716	7.21168	20.1895	45.1808	31.0504	28.2128	4125	1	4111	99.66	FB|FBgn0033246 - symbol:ACC "Acetyl-CoA carboxylase" species:7227 "Drosophila melanogaster" [GO:0005524 "ATP binding" evidence=IEA] [GO:0004075 "biotin carboxylase activity" evidence=IEA] [GO:0003989 "acetyl-CoA carboxylase activity" evidence=IEA] [GO:0046872 "metal ion binding" evidence=IEA] [GO:0006633 "fatty acid biosynthetic process" evidence=IEA] [GO:0000902 "cell morphogenesis" evidence=IMP…	2482	1022	2481	58.82
Bger_06040-RA_mrna	gene-C0J52_06040	mRNA	.	.	.	PSN51186.1	hypothetical protein	.	PYGN01000208.1:55319-56020	702	457.019	8.57222	6.1715e-05	0.00326935	4.44227	1.29181	0.60803	11.1556	1.56317	0.668017	1.1648	2.04261	5	6422	9	6	21	39	0.613108	1984.3	2.52833	0.539228	1.44049	2.82059	1.22714	3469.91	4.76602	0.962958	2.69948	5.15886	702	1	379	53.99	FB|FBgn0039481 - symbol:Cpr97Eb "Cuticular protein 97Eb" species:7227 "Drosophila melanogaster" [GO:0042302 "structural constituent of cuticle" evidence=IEA;IBA] [GO:0008010 "structural constituent of chitin-based larval cuticle" evidence=ISM] [GO:0031012 "extracellular matrix" evidence=ISM] [GO:0040003 "chitin-based cuticle development" evidence=ISM] InterPro:IPR000618 Pfam:PF00379 PROSITE:PS511…	235	4	126	52.34
Bger_06042-RA_mrna	gene-C0J52_06042	mRNA	.	.	.	PSN51188.1	hypothetical protein	.	PYGN01000208.1:130701-131390	690	90.4635	5.95973	0.000396306	0.0118836	3.24009	1.14313	0.274614	8.54347	0.902193	0.372332	1.47213	1.58493	2	1048	4	3	30	25	0.12525	329.228	0.982036	0.274787	2.05955	1.85205	0.250689	575.714	1.85118	0.490716	3.8596	3.3874	690	4	688	99.28	FB|FBgn0039480 - symbol:Cpr97Ea "Cuticular protein 97Ea" species:7227 "Drosophila melanogaster" [GO:0042302 "structural constituent of cuticle" evidence=IEA;IBA] [GO:0008010 "structural constituent of chitin-based larval cuticle" evidence=ISM] [GO:0040003 "chitin-based cuticle development" evidence=ISM] [GO:0031012 "extracellular matrix" evidence=ISM] InterPro:IPR000618 Pfam:PF00379 PROSITE:PS511…	366	96	366	74.04
Bger_06045-RA_mrna	gene-C0J52_06045	mRNA	.	.	.	PSN51181.1	hypothetical protein	.	PYGN01000208.1:165603-169346	3744	-2.45563	6.00164	0.0181421	0.134706	5.1228	6.45809	4.46414	5.01106	5.89321	6.62865	6.87086	5.87475	201	88	269	998	1962	721	4.63076	5.07197	15.8437	17.9722	25.4013	9.90723	9.2685	8.86927	29.8661	32.0949	47.6022	18.1203	3744	2380	3247	23.18	ASPGD|ASPL0000283604 - symbol:AO090020000393 species:5062 "Aspergillus oryzae" [GO:0003674 "molecular_function" evidence=ND] [GO:0005575 "cellular_component" evidence=ND] [GO:0008150 "biological_process" evidence=ND] InterPro:IPR002110 PRINTS:PR01415 PROSITE:PS50088 SMART:SM00248 Proteomes:UP000006564 CDD:cd00204 Gene3D:1.25.40.20 InterPro:IPR020683 InterPro:IPR036770 Pfam:PF12796 SUPFAM:SSF48403…	435	118	411	67.59
Bger_06057-RA_mrna	gene-C0J52_06057	mRNA	.	.	ACT4	PSN51158.1	actin	.	PYGN01000208.1:477372-486226	1304	33.2141	10.0451	1.55926e-05	0.00120881	9.56097	5.79972	8.43293	12.449	7.80093	4.97838	6.70166	5.71914	3287	15745	1022	311	1743	646	217.822	2619	172.97	16.0545	64.7773	25.4612	435.973	4579.8	326.056	28.6703	121.393	46.5685	1008	1	1006	99.8	UNIPROTKB|A0A087T9F2 - symbol:X975_14370 "Actin, clone 403" species:407821 "Stegodyphus mimosarum" [GO:0005856 "cytoskeleton" evidence=ISS] [GO:0005886 "plasma membrane" evidence=ISS] [GO:0005925 "focal adhesion" evidence=ISS] [GO:0097433 "dense body" evidence=ISS] InterPro:IPR004001 InterPro:IPR004000 GO:GO:0005886 GO:GO:0005925 GO:GO:0005856 PANTHER:PTHR11937 Pfam:PF00022 PRINTS:PR00190 SMART:S…	376	1	376	100
Bger_06060-RA_mrna	gene-C0J52_06060	mRNA	.	.	YKT6	PSN51198.1	Synaptobrevin YKT6	.	PYGN01000208.1:599384-611983	1494	2.14293	4.08093	0.02163	0.149734	4.57742	3.50375	4.686	4.61085	4.43539	2.99431	3.79017	3.72679	236	66	95	71	217	153	13.646	9.44445	13.9972	3.17363	7.03263	5.2652	27.3126	16.5154	26.3853	5.6675	13.1792	9.63006	600	1	595	99.17	FB|FBgn0260858 - symbol:Ykt6 "YKT6 v-SNARE" species:7227 "Drosophila melanogaster" [GO:0005484 "SNAP receptor activity" evidence=ISS;IBA] [GO:0030133 "transport vesicle" evidence=ISS] [GO:0016192 "vesicle-mediated transport" evidence=ISS] [GO:0016021 "integral component of membrane" evidence=IEA;TAS] [GO:0005794 "Golgi apparatus" evidence=ISS] [GO:0006888 "ER to Golgi vesicle-mediated transport" …	199	1	198	99.5
Bger_06096-RA_mrna	gene-C0J52_06096	mRNA	.	.	.	PSN52189.1	putative oxidoreductase	.	PYGN01000171.1:1044238-1048885	2101	-3.31815	4.74661	0.000123881	0.00534156	3.72791	5.38026	3.67147	3.89217	3.62009	5.34524	5.36933	5.42622	112	39	52	404	682	525	4.57728	3.95489	5.41202	12.9424	15.7344	12.8361	9.16146	6.91585	10.2019	23.1127	29.4863	23.4773	744	1	742	99.73	FB|FBgn0030026 - symbol:sni "sniffer" species:7227 "Drosophila melanogaster" [GO:0004090 "carbonyl reductase (NADPH) activity" evidence=IDA] [GO:0055114 "oxidation-reduction process" evidence=IDA] Pfam:PF00106 InterPro:IPR002347 Proteomes:UP000000803 GO:GO:0000166 InterPro:IPR036291 SUPFAM:SSF51735 GO:GO:0055114 EMBL:AE014298 PRINTS:PR00081 PRINTS:PR00080 GO:GO:0004090 OMA:MTSRMGS EMBL:AY118557 R…	247	1	247	100
Bger_06113-RA_mrna	gene-C0J52_06113	mRNA	.	.	Pdcd2	PSN52005.1	Programmed cell death protein 2	.	PYGN01000176.1:338203-347189	1172	2.18884	4.74318	0.0192541	0.139565	5.14761	4.12666	5.68736	4.50203	5.25345	4.25983	4.35044	3.76973	482	61	171	185	328	158	35.5271	11.2825	32.1579	10.6255	13.5635	6.92612	71.1077	19.7294	60.619	18.975	25.418	12.6679	999	16	982	96.8	ZFIN|ZDB-GENE-040426-1236 - symbol:pdcd2 "programmed cell death 2" species:7955 "Danio rerio" [GO:0007088 "regulation of mitotic nuclear division" evidence=IMP] [GO:0046872 "metal ion binding" evidence=IEA] [GO:0030218 "erythrocyte differentiation" evidence=IMP] [GO:0005737 "cytoplasm" evidence=IEA] [GO:0060218 "hematopoietic stem cell differentiation" evidence=IMP] InterPro:IPR007320 Pfam:PF0419…	358	10	351	95.53
Bger_06204-RA_mrna	gene-C0J52_06204	mRNA	.	.	.	PSN34784.1	hypothetical protein	.	PYGN01001447.1:94629-150378	11480	31.2449	8.89447	0.000656001	0.0161033	6.64665	4.90062	4.07297	11.4172	4.44981	5.2775	4.53106	4.89332	151	7699	96	385	374	359	1.13123	145.469	1.83929	2.26094	1.57743	1.60721	2.26416	254.379	3.46714	4.0376	2.95612	2.93959	10686	1	10684	99.98	FB|FBgn0031879 - symbol:uif "uninflatable" species:7227 "Drosophila melanogaster" [GO:0005509 "calcium ion binding" evidence=IEA] [GO:0035152 "regulation of tube architecture, open tracheal system" evidence=IMP] [GO:0016324 "apical plasma membrane" evidence=IDA] [GO:0046716 "muscle cell cellular homeostasis" evidence=IMP] [GO:0045746 "negative regulation of Notch signaling pathway" evidence=IGI] …	3589	63	3589	98.27
Bger_06212-RA_mrna	gene-C0J52_06212	mRNA	.	.	SLC17A5_0	PSN34792.1	Sialin	.	PYGN01001447.1:381926-404682	5452	-2.06912	3.42884	0.0364331	0.202099	2.96037	3.91255	3.05978	2.95351	2.86781	3.99263	3.72713	4.01788	70	19	29	152	207	190	1.10058	0.740961	1.15606	1.87733	1.84012	1.78833	2.20282	1.29571	2.17922	3.35256	3.44839	3.27085	1428	1	1330	93.14	UNIPROTKB|Q5TT00 - symbol:AgaP_AGAP004402 "AGAP004402-PA" species:7165 "Anopheles gambiae" [GO:0006820 "anion transport" evidence=IBA] [GO:0016021 "integral component of membrane" evidence=IBA] [GO:0022857 "transmembrane transporter activity" evidence=IBA] [GO:0055085 "transmembrane transport" evidence=IBA] InterPro:IPR011701 Pfam:PF07690 GO:GO:0016021 GO:GO:0005886 GO:GO:0022857 GO:GO:0055085 CD…	542	46	503	84.5
Bger_06216-RA_mrna	gene-C0J52_06216	mRNA	.	.	.	PSN34789.1	hypothetical protein	.	PYGN01001447.1:496857-500297	919	42.3032	8.01939	0.000608863	0.0154139	5.35368	3.63026	2.96612	10.5641	2.53081	3.97473	2.96376	3.95229	65	4261	22	150	115	181	6.06371	1005.63	5.13395	10.9848	6.05612	10.0856	12.1365	1758.53	9.67772	19.6167	11.3492	18.4467	576	7	571	98.09	UNIPROTKB|Q7PIX0 - symbol:CPR125 "AGAP000820-PA" species:7165 "Anopheles gambiae" [GO:0005615 "extracellular space" evidence=IBA] [GO:0042302 "structural constituent of cuticle" evidence=IBA] InterPro:IPR000618 Pfam:PF00379 PROSITE:PS51155 Proteomes:UP000007062 GO:GO:0042302 OrthoDB:EOG091G0AV3 EMBL:AAAB01008963 RefSeq:XP_316784.4 STRING:7165.AGAP000820-PA PaxDb:Q7PIX0 EnsemblMetazoa:AGAP000820-R…	227	5	226	97.8
Bger_06217-RA_mrna	gene-C0J52_06217	mRNA	.	.	.	PSN53791.1	hypothetical protein	.	PYGN01000117.1:3002-25916	7116	-2.42155	4.35289	0.00777462	0.0780779	3.6411	4.86172	3.36882	3.49787	4.05661	5.18322	4.65138	4.75056	89	29	72	360	408	324	1.07716	0.875536	2.21685	3.41126	2.77744	2.33981	2.15595	1.53103	4.17885	6.09185	5.20492	4.27952	6264	226	3070	45.42	UNIPROTKB|E9FZY4 - symbol:DAPPUDRAFT_236095 "Putative uncharacterized protein" species:6669 "Daphnia pulex" [GO:0007165 "signal transduction" evidence=IBA] [GO:0016020 "membrane" evidence=IBA] InterPro:IPR027417 SUPFAM:SSF52540 GO:GO:0016020 Gene3D:1.25.40.20 InterPro:IPR036770 InterPro:IPR007111 PROSITE:PS50837 Proteomes:UP000000305 EMBL:GL732528 eggNOG:ENOG410JFCM eggNOG:ENOG410ZQ9G EnsemblMeta…	1911	35	1084	54.95
Bger_06242-RA_mrna	gene-C0J52_06242	mRNA	.	.	.	PSN53760.1	hypothetical protein	.	PYGN01000117.1:537610-545272	942	-9.84213	6.05924	1.39706e-07	3.70045e-05	3.63305	6.74283	4.09084	2.95351	3.8548	6.19643	6.30829	7.72378	153	19	62	737	1323	2630	14.0332	4.35228	14.3633	52.6998	68.0668	143.66	28.0875	7.61076	27.0755	94.1118	127.557	262.755	516	103	466	70.54	FB|FBgn0029708 - symbol:CG3556 species:7227 "Drosophila melanogaster" [GO:0005575 "cellular_component" evidence=ND] [GO:0015889 "cobalamin transport" evidence=IEA] [GO:0031419 "cobalamin binding" evidence=IEA] InterPro:IPR002157 Pfam:PF01122 Proteomes:UP000000803 GO:GO:0005576 InterPro:IPR008930 SUPFAM:SSF48239 EMBL:AE014298 GO:GO:0031419 GO:GO:0015889 EMBL:AY069152 EMBL:BT044343 RefSeq:NP_001245…	595	474	593	20.17
Bger_06244-RA_mrna	gene-C0J52_06244	mRNA	.	.	mat2b	PSN53758.1	Methionine adenosyltransferase 2 subunit beta	.	PYGN01000117.1:589216-593900	2271	-2.20287	6.14957	0.0280174	0.172591	5.45954	6.57838	4.9728	5.67426	5.73157	6.97099	6.14185	6.6223	290	141	240	1268	1177	1219	11.0307	13.3967	23.278	37.6297	25.1217	27.6029	22.078	23.4266	43.8801	67.1995	47.0782	50.4858	915	10	892	96.5	UNIPROTKB|Q29RI9 - symbol:MAT2B "Methionine adenosyltransferase 2 subunit beta" species:9913 "Bos taurus" [GO:0005634 "nucleus" evidence=IEA] [GO:0005739 "mitochondrion" evidence=IEA] [GO:0006556 "S-adenosylmethionine biosynthetic process" evidence=IEA] [GO:0006730 "one-carbon metabolic process" evidence=IEA] [GO:0019899 "enzyme binding" evidence=IEA] [GO:0048269 "methionine adenosyltransferase c…	334	28	319	87.43
Bger_06296-RA_mrna	gene-C0J52_06296	mRNA	.	.	.	PSN51938.1	hypothetical protein	.	PYGN01000180.1:134433-178166	2488	2.17883	5.04657	0.0371179	0.204293	5.30913	4.41472	4.27398	5.36187	6.29154	4.79672	4.13424	4.3132	175	113	356	273	280	236	6.07412	9.80769	31.5846	7.39475	5.44615	4.87745	12.1574	17.1505	59.5384	13.2056	10.2061	8.92086	2172				No hit
Bger_06318-RA_mrna	gene-C0J52_06318	mRNA	.	.	.	PSN49019.1	hypothetical protein	.	PYGN01000298.1:128938-188912	4407	-2.74875	4.18049	0.00829795	0.0817132	3.30319	4.68974	2.64195	4.02397	3.24364	5.15964	4.07978	4.8298	50	43	39	354	269	343	0.976438	2.08819	1.92345	5.41538	2.95058	4.00472	1.95435	3.65158	3.62578	9.67084	5.52939	7.32463	2805	1324	2794	52.44	FB|FBgn0027601 - symbol:pdgy "pudgy" species:7227 "Drosophila melanogaster" [GO:0003824 "catalytic activity" evidence=IEA] [GO:0071616 "acyl-CoA biosynthetic process" evidence=IDA] [GO:0046627 "negative regulation of insulin receptor signaling pathway" evidence=IDA] [GO:0019433 "triglyceride catabolic process" evidence=IDA] [GO:0009062 "fatty acid catabolic process" evidence=IDA] InterPro:IPR0008…	597	65	593	88.61
Bger_06319-RA_mrna	gene-C0J52_06319	mRNA	.	.	.	PSN49018.1	hypothetical protein	.	PYGN01000298.1:209772-221846	1451	-2.59351	4.38774	0.0122745	0.104178	3.52693	4.88209	2.64195	4.1734	3.76544	5.1276	4.29066	5.228	50	48	58	346	314	456	2.95327	7.0927	8.8141	16.0467	10.4723	16.144	5.91099	12.4029	16.615	28.6563	19.625	29.5273	510	133	394	51.37	FB|FBgn0032839 - symbol:AANATL3 "Arylalkylamine N-acetyltransferase-like 3" species:7227 "Drosophila melanogaster" [GO:0005737 "cytoplasm" evidence=IBA] [GO:0006807 "nitrogen compound metabolic process" evidence=IBA] [GO:0008080 "N-acetyltransferase activity" evidence=IBA] InterPro:IPR000182 PROSITE:PS51186 Proteomes:UP000000803 GO:GO:0005737 EMBL:AE014134 GO:GO:0008080 InterPro:IPR016181 SUPFAM:…	222	112	198	39.19
Bger_06332-RA_mrna	gene-C0J52_06332	mRNA	.	.	slc39a1	PSN48999.1	Zinc transporter ZIP1	.	PYGN01000298.1:744647-783322	1880	-2.01091	3.58736	0.0478557	0.240215	3.07095	4.04181	3.52149	2.6613	3.03006	4.37349	3.81463	3.9373	100	15	33	201	221	179	4.55644	1.70669	3.82403	7.18219	5.68788	4.88829	9.11974	2.98446	7.20846	12.826	10.6591	8.94068	525	31	508	91.05	UNIPROTKB|W4XFR2 - symbol:Sp-Slc39a3 "Uncharacterized protein" species:7668 "Strongylocentrotus purpuratus" [GO:0005385 "zinc ion transmembrane transporter activity" evidence=IBA] [GO:0005886 "plasma membrane" evidence=IBA] [GO:0071577 "zinc II ion transmembrane transport" evidence=IBA] InterPro:IPR003689 Pfam:PF02535 GO:GO:0016021 GO:GO:0005886 GO:GO:0005385 GO:GO:0071577 Proteomes:UP000007110 e…	373	105	312	55.76
Bger_06348-RA_mrna	gene-C0J52_06348	mRNA	.	.	.	PSN46014.1	hypothetical protein	.	PYGN01000456.1:589966-619808	2257	2.54585	6.83084	0.0292674	0.177701	7.28274	5.89731	7.91395	6.82727	7.10698	5.03562	6.54782	6.10848	2291	317	630	324	1565	850	87.6876	30.4481	61.5421	9.65395	33.6087	19.3727	175.507	53.2441	116.009	17.2401	62.9828	35.4327	1902	28	1735	89.8	FB|FBgn0034094 - symbol:Tsf3 "Transferrin 3" species:7227 "Drosophila melanogaster" [GO:0005615 "extracellular space" evidence=IEA] [GO:0005047 "signal recognition particle binding" evidence=IBA] [GO:0005785 "signal recognition particle receptor complex" evidence=IBA] InterPro:IPR016357 PIRSF:PIRSF002549 InterPro:IPR001156 EMBL:AE013599 Proteomes:UP000000803 GO:GO:0005615 GO:GO:0046872 Reactome:R…	714	2	652	91.18
Bger_06350-RA_mrna	gene-C0J52_06350	mRNA	.	.	FAHD1_1	PSN46001.1	Acylpyruvase FAHD1	.	PYGN01000456.1:626916-635092	3684	-3.36996	6.24226	0.00212391	0.0346388	5.10995	6.73601	4.83651	5.59169	4.90164	6.65559	6.01301	7.53942	263	133	133	1017	1075	2313	6.15553	7.79657	7.9512	18.5982	14.134	32.3028	12.3203	13.6337	14.9884	33.2128	26.4872	59.0818	639	4	634	98.75	FB|FBgn0038858 - symbol:CG5793 species:7227 "Drosophila melanogaster" [GO:0008152 "metabolic process" evidence=IEA] [GO:0003824 "catalytic activity" evidence=IEA] InterPro:IPR011234 InterPro:IPR036663 Pfam:PF01557 GO:GO:0003824 GO:GO:0008152 eggNOG:COG0179 Gene3D:3.90.850.10 SUPFAM:SSF56529 eggNOG:KOG1535 OrthoDB:EOG091G0I6G FlyBase:FBgn0038858 ChiTaRS:CG5793 Bgee:FBgn0038858 EMBL:AY075299 Protei…	228	17	227	92.54
Bger_06357-RA_mrna	gene-C0J52_06357	mRNA	.	.	Hsp68_2	PSN45998.1	Heat shock protein 68	.	PYGN01000456.1:920924-942896	1605	3.67036	1.64952	0.0273425	0.170241	2.07772	1.22947	0.95867	3.82146	1.45302	1.05632	1.12623	1.50586	9	37	8	11	20	23	0.476404	4.9044	0.994113	0.441821	0.582509	0.727645	0.953524	8.57624	1.87395	0.789008	1.09162	1.33086	1605	7	1603	99.5	FB|FBgn0001230 - symbol:Hsp68 "Heat shock protein 68" species:7227 "Drosophila melanogaster" [GO:0051082 "unfolded protein binding" evidence=ISS;IBA] [GO:0006457 "protein folding" evidence=ISS] [GO:0005739 "mitochondrion" evidence=ISS] [GO:0008340 "determination of adult lifespan" evidence=IMP] [GO:0042594 "response to starvation" evidence=IMP] [GO:0005737 "cytoplasm" evidence=IBA] [GO:0042623 "A…	635	102	635	84.09
Bger_06390-RA_mrna	gene-C0J52_06390	mRNA	.	.	AL7A1	PSN46694.1	Aldehyde dehydrogenase family 7 member A1	.	PYGN01000420.1:1401559-1417960	2441	-4.0918	7.03639	0.00110386	0.0228748	5.65464	7.65114	5.59338	6.18436	5.18618	8.26682	7.21838	7.46821	451	202	163	3128	2501	2201	15.9574	17.93	14.7205	86.3942	49.6512	46.3837	31.9389	31.3539	27.7488	154.283	93.0465	84.8357	1344	88	1342	93.38	UNIPROTKB|B7PZG8 - symbol:IscW_ISCW020189 "Aldehyde dehydrogenase, putative" species:6945 "Ixodes scapularis" [GO:0004029 "aldehyde dehydrogenase (NAD) activity" evidence=IBA] InterPro:IPR015590 InterPro:IPR016161 InterPro:IPR016162 InterPro:IPR029510 Pfam:PF00171 PROSITE:PS00687 eggNOG:COG1012 GO:GO:0004029 Gene3D:3.40.605.10 SUPFAM:SSF53720 eggNOG:KOG2453 KO:K14085 OMA:DAWKVYM OrthoDB:EOG091G05…	561	39	561	93.23
Bger_06397-RA_mrna	gene-C0J52_06397	mRNA	.	.	.	PSN43763.1	hypothetical protein	.	PYGN01000588.1:147791-152718	1428	-8.82016	6.36345	2.91495e-05	0.00193024	3.7149	7.07694	5.1621	3.4518	2.53081	7.8073	6.24445	7.17907	332	28	22	2272	1265	1799	20.0597	4.16294	3.30323	107.236	42.923	64.8077	40.1496	7.27966	6.22672	191.502	80.4378	118.533	576				No hit
Bger_06406-RA_mrna	gene-C0J52_06406	mRNA	.	.	.	PSN43747.1	hypothetical protein	.	PYGN01000588.1:467997-524290	5146	2.44717	3.53024	0.0244674	0.160681	4.03475	2.81977	4.58249	3.54252	3.97924	2.14899	3.5196	2.79073	219	30	68	35	177	74	3.66329	1.26394	2.88117	0.450027	1.66217	0.734075	7.33209	2.21023	5.43113	0.803662	3.11492	1.34262	2616	133	2443	88.34	UNIPROTKB|C3Y679 - symbol:BRAFLDRAFT_283159 "Putative uncharacterized protein" species:7739 "Branchiostoma floridae" [GO:0000245 "spliceosomal complex assembly" evidence=IBA] [GO:0015030 "Cajal body" evidence=IBA] InterPro:IPR000504 InterPro:IPR003107 InterPro:IPR011990 InterPro:IPR035979 Pfam:PF00076 PROSITE:PS50102 SMART:SM00360 SMART:SM00386 GO:GO:0003723 GO:GO:0006396 SUPFAM:SSF54928 Gene3D:1…	925	40	868	89.62
Bger_06408-RA_mrna	gene-C0J52_06408	mRNA	.	.	.	PSN43753.1	hypothetical protein	.	PYGN01000588.1:473118-523853	3623	3.48057	5.76471	0.000302443	0.00966146	6.34566	4.64399	6.84494	5.75236	6.43969	4.69105	4.85968	4.38124	1087	149	395	253	474	248	25.9214	8.87522	24.0631	4.69231	6.33091	3.5176	51.8819	15.5199	45.36	8.37956	11.8641	6.4337	1140	316	136	15.88	UNIPROTKB|F6UVE9 - symbol:SART3 "Uncharacterized protein" species:13616 "Monodelphis domestica" [GO:0000245 "spliceosomal complex assembly" evidence=IBA] [GO:0015030 "Cajal body" evidence=IBA] InterPro:IPR000504 InterPro:IPR003107 InterPro:IPR011990 InterPro:IPR035979 Pfam:PF00076 PROSITE:PS50102 SMART:SM00360 SMART:SM00386 SUPFAM:SSF54928 GO:GO:0010468 GO:GO:0000244 Proteomes:UP000002280 Gene3D:…	977	265	317	5.42
Bger_06409-RA_mrna	gene-C0J52_06409	mRNA	.	.	.	PSN43752.1	hypothetical protein	.	PYGN01000588.1:534337-574960	5393	2.75905	2.91372	0.0257831	0.165225	3.40463	2.17684	3.83936	2.39529	3.97924	1.51844	2.94172	2.07035	127	12	68	19	113	40	2.03041	0.449201	2.74474	0.233474	1.0106	0.373011	4.06388	0.78551	5.17396	0.41694	1.89386	0.682237	2688	19	1609	59.19	UNIPROTKB|E9HJP8 - symbol:DAPPUDRAFT_203413 "Putative uncharacterized protein" species:6669 "Daphnia pulex" [GO:0017196 "N-terminal peptidyl-methionine acetylation" evidence=IBA] [GO:0031416 "NatB complex" evidence=IBA] [GO:0004596 "peptide alpha-N-acetyltransferase activity" evidence=IBA] InterPro:IPR011990 InterPro:IPR013026 PROSITE:PS50293 Gene3D:1.25.40.10 SUPFAM:SSF48452 GO:GO:0017196 GO:GO:…	661	12	568	84.27
Bger_06413-RA_mrna	gene-C0J52_06413	mRNA	.	.	MT-CYB	PSN43761.1	cytochrome b	.	PYGN01000588.1:757950-758150	201	3.89806	10.5428	0.00350784	0.0477501	11.1268	9.21683	10.3815	11.5396	11.4594	9.16882	8.84924	9.63244	12715	8381	12959	5854	7781	9909	5466.98	9043.61	14232.9	1963.68	1876.38	2536.99	10942.2	15814.4	26829.6	3506.75	3516.33	4640.15	201	1	181	90.05	FB|FBgn0013678 - symbol:mt:Cyt-b "mitochondrial Cytochrome b" species:7227 "Drosophila melanogaster" [GO:0008121 "ubiquinol-cytochrome-c reductase activity" evidence=IEA] [GO:0006122 "mitochondrial electron transport, ubiquinol to cytochrome c" evidence=IEA] [GO:0045275 "respiratory chain complex III" evidence=IEA] [GO:0007283 "spermatogenesis" evidence=IMP] InterPro:IPR005797 InterPro:IPR005798 …	378	167	226	15.87
Bger_06428-RA_mrna	gene-C0J52_06428	mRNA	.	.	.	PSN41935.1	hypothetical protein	.	PYGN01000705.1:729275-734298	786	2.87316	4.10353	0.00134097	0.0260689	4.69273	3.29585	5.06152	4.52446	4.4922	3.36794	3.1579	3.36172	309	62	99	95	134	116	33.9252	16.8697	27.6982	8.11671	8.24317	7.56589	67.9016	29.4997	52.2124	14.4949	15.4477	13.838	552				No hit
Bger_06444-RA_mrna	gene-C0J52_06444	mRNA	.	.	.	PSN41952.1	hypothetical protein	.	PYGN01000705.1:1243238-1255087	946	3.84657	3.78048	0.000480147	0.0135057	4.39173	2.68958	5.14083	4.05512	3.97924	2.30039	3.09937	2.66899	327	44	68	40	128	67	29.8608	10.0821	15.6984	2.79053	6.53305	3.62869	59.7666	17.6304	29.5922	4.98336	12.243	6.63688	588	79	559	81.8	MGI|MGI:1915581 - symbol:Stn1 "STN1, CST complex subunit" species:10090 "Mus musculus" [GO:0000723 "telomere maintenance" evidence=ISO] [GO:0000781 "chromosome, telomeric region" evidence=IEA] [GO:0000784 "nuclear chromosome, telomeric region" evidence=ISO;IDA] [GO:0001650 "fibrillar center" evidence=ISO] [GO:0003676 "nucleic acid binding" evidence=IEA] [GO:0003677 "DNA binding" evidence=IEA] [GO…	378	35	184	39.68
Bger_06448-RA_mrna	gene-C0J52_06448	mRNA	.	.	His4	PSN52172.1	Histone H4	.	PYGN01000172.1:131762-132073	312	6.04858	4.38688	8.77342e-07	0.000121245	5.12244	2.76425	5.50621	5.46984	4.39127	3.11362	2.7896	2.38953	424	122	92	78	100	53	117.415	84.1969	65.0493	16.7132	15.4687	8.69885	235.007	147.234	122.621	29.8466	28.9884	15.9102	312	1	310	99.36	FB|FBgn0051611 - symbol:His4:CG31611 "His4:CG31611" species:7227 "Drosophila melanogaster" [GO:0006352 "DNA-templated transcription, initiation" evidence=IEA] [GO:0005634 "nucleus" evidence=IEA] [GO:0003677 "DNA binding" evidence=IEA] [GO:0046982 "protein heterodimerization activity" evidence=IEA] [GO:0042393 "histone binding" evidence=ISS] [GO:0000786 "nucleosome" evidence=ISS] [GO:0006334 "nucl…	103	1	103	100
Bger_06533-RA_mrna	gene-C0J52_06533	mRNA	.	.	.	PSN45348.1	hypothetical protein	.	PYGN01000496.1:613258-649057	1778	-6.08192	6.66106	0.0020252	0.0333528	4.1235	7.42733	1.52959	5.51535	5.32556	7.4778	7.66222	7.14196	18	126	180	1806	3408	1753	0.852301	15.2751	22.2283	68.4542	92.8966	50.7326	1.70589	26.7113	41.9013	122.246	174.088	92.79	1386	163	1351	85.79	UNIPROTKB|Q5TPZ3 - symbol:AgaP_AGAP011434 "AGAP011434-PA" species:7165 "Anopheles gambiae" [GO:0004181 "metallocarboxypeptidase activity" evidence=IBA] [GO:0005615 "extracellular space" evidence=IBA] InterPro:IPR000834 InterPro:IPR003146 Pfam:PF00246 Pfam:PF02244 PRINTS:PR00765 PROSITE:PS00132 PROSITE:PS00133 SMART:SM00631 GO:GO:0005615 GO:GO:0008270 Proteomes:UP000007062 GO:GO:0004181 InterPro:I…	412	10	404	95.87
Bger_06561-RA_mrna	gene-C0J52_06561	mRNA	.	.	.	PSN47363.1	hypothetical protein	.	PYGN01000378.1:624388-647795	1899	2.19226	4.56004	0.0117373	0.101504	5.03341	3.96752	5.08844	5.33674	4.67506	3.87209	4.1391	3.89137	315	111	113	139	281	173	14.3289	12.6373	13.0321	4.93347	7.16604	4.67735	28.6794	22.0986	24.566	8.81024	13.4292	8.55487	627				No hit
Bger_06566-RA_mrna	gene-C0J52_06566	mRNA	.	.	.	PSN47356.1	hypothetical protein	.	PYGN01000378.1:752538-768009	6213	368.009	10.7632	3.02568e-05	0.00194285	6.64794	3.37138	2.90685	13.3424	3.69459	3.36794	3.56356	3.18265	62	29248	55	95	183	101	0.853466	1021.09	1.92337	1.02877	1.42096	0.828478	1.70822	1785.56	3.62564	1.83719	2.66288	1.51529	6120	1096	1444	5.7	FB|FBgn0034391 - symbol:CG15080 species:7227 "Drosophila melanogaster" [GO:0005578 "proteinaceous extracellular matrix" evidence=IBA] [GO:0030198 "extracellular matrix organization" evidence=IBA] [GO:0005615 "extracellular space" evidence=IBA] [GO:0007155 "cell adhesion" evidence=IBA] [GO:0050839 "cell adhesion molecule binding" evidence=IBA] EMBL:AE013599 Proteomes:UP000000803 GO:GO:0005615 GO:G…	1541	372	483	7.27
Bger_06572-RA_mrna	gene-C0J52_06572	mRNA	.	.	.	PSN47381.1	hypothetical protein	.	PYGN01000378.1:947356-972097	5732	2.22266	4.12844	0.025883	0.165698	4.55162	3.50579	5.17053	3.99213	4.4922	3.2389	4.03364	3.24484	334	42	99	86	260	106	5.03199	1.57177	3.77791	1.00282	2.19264	0.944668	10.0715	2.74852	7.12152	1.79085	4.10901	1.7278	4425	3811	4327	11.68	RGD|1307498 - symbol:Knl1 "kinetochore scaffold 1" species:10116 "Rattus norvegicus" [GO:0003674 "molecular_function" evidence=ND] [GO:0005575 "cellular_component" evidence=ND] [GO:0008150 "biological_process" evidence=ND] [GO:0008608 "attachment of spindle microtubules to kinetochore" evidence=IEA] [GO:0034501 "protein localization to kinetochore" evidence=IEA] InterPro:IPR037388 RGD:1307498 Pro…	2114	1906	2091	8.8
Bger_06587-RA_mrna	gene-C0J52_06587	mRNA	.	.	.	PSN49455.1	hypothetical protein	.	PYGN01000280.1:439489-445642	658	3.81798	6.17009	0.024255	0.160149	5.7697	4.91092	2.61752	7.7842	6.90737	5.38306	4.73386	4.61584	49	618	548	415	433	294	6.3512	203.538	183.804	42.491	31.8957	22.9229	12.712	355.924	346.478	75.8808	59.7726	41.926	231				No hit
Bger_06648-RA_mrna	gene-C0J52_06648	mRNA	.	.	EI24	PSN50171.1	Etoposide-induced protein 2.4	.	PYGN01000248.1:630304-663897	2617	3.233	4.11995	0.00508041	0.06003	4.50171	3.13411	5.52604	3.30404	4.67506	2.67765	3.66122	3.06346	430	25	113	55	197	92	14.1744	1.99905	9.52759	1.41132	3.63749	1.80643	28.3702	3.49571	17.9599	2.52034	6.81666	3.30395	957	97	922	86.31	FB|FBgn0031635 - symbol:tank "tank" species:7227 "Drosophila melanogaster" [GO:1901418 "positive regulation of response to ethanol" evidence=IMP] [GO:0005783 "endoplasmic reticulum" evidence=IBA] [GO:0006915 "apoptotic process" evidence=IBA] [GO:0016236 "macroautophagy" evidence=IBA] Proteomes:UP000000803 GO:GO:0005783 GO:GO:0016021 EMBL:AE014134 GO:GO:0006915 GO:GO:0016236 eggNOG:KOG3966 eggNOG:…	497	73	348	55.53
Bger_06674-RA_mrna	gene-C0J52_06674	mRNA	.	.	LPSBP_32	PSN54447.1	Hemolymph lipopolysaccharide-binding protein	.	PYGN01000093.1:1218527-1230785	1257	-4.39836	3.59583	0.00364976	0.0491557	2.13736	4.14072	2.80232	2.88582	0.723933	3.87209	3.42744	5.12263	57	18	3	139	165	423	3.91441	2.97287	0.467259	7.41778	6.34688	17.2865	7.83471	5.19861	0.880804	13.2467	11.8941	31.6169	690	322	679	51.88	RGD|1585258 - symbol:Cd209f "CD209f antigen" species:10116 "Rattus norvegicus" [GO:0016021 "integral component of membrane" evidence=IEA] [GO:0030246 "carbohydrate binding" evidence=IEA] InterPro:IPR001304 RGD:1585258 GO:GO:0016021 Proteomes:UP000002494 GO:GO:0030246 eggNOG:KOG4297 eggNOG:ENOG410XPJ1 Gene3D:3.10.100.10 InterPro:IPR016186 InterPro:IPR016187 Pfam:PF00059 SMART:SM00034 SUPFAM:SSF564…	256	134	242	42.58
Bger_06731-RA_mrna	gene-C0J52_06731	mRNA	.	.	CYP9E2_7	PSN52371.1	Cytochrome P450 9e2	.	PYGN01000164.1:2223153-2235209	2685	-2.87529	4.81106	0.000851777	0.0192696	3.92649	5.37966	3.91149	4.1734	3.69459	5.2775	5.1846	5.6769	134	48	55	385	598	627	4.30544	3.86416	4.50435	9.66489	10.7924	12.0173	8.61736	6.75719	8.49089	17.2596	20.225	21.9796	1188	10	1177	98.32	FB|FBgn0038037 - symbol:Cyp9f2 "Cyp9f2" species:7227 "Drosophila melanogaster" [GO:0055114 "oxidation-reduction process" evidence=IEA] [GO:0016705 "oxidoreductase activity, acting on paired donors, with incorporation or reduction of molecular oxygen" evidence=IEA] [GO:0005506 "iron ion binding" evidence=IEA] [GO:0020037 "heme binding" evidence=IEA] [GO:0035220 "wing disc development" evidence=IMP…	516	3	515	99.42
Bger_06733-RA_mrna	gene-C0J52_06733	mRNA	.	.	CYP9E2_1	PSN52369.1	Cytochrome P450 9e2	.	PYGN01000164.1:2263171-2298863	1783	-2.28968	5.05249	0.0250621	0.162237	4.23196	5.49457	3.23064	4.50203	4.96322	4.98733	5.56946	5.9269	80	61	139	313	786	748	3.84212	7.3427	17.1948	11.8052	21.3637	21.5614	7.69002	12.8401	32.413	21.0817	40.0357	39.4358	1401	25	1396	97.93	FB|FBgn0038037 - symbol:Cyp9f2 "Cyp9f2" species:7227 "Drosophila melanogaster" [GO:0055114 "oxidation-reduction process" evidence=IEA] [GO:0016705 "oxidoreductase activity, acting on paired donors, with incorporation or reduction of molecular oxygen" evidence=IEA] [GO:0005506 "iron ion binding" evidence=IEA] [GO:0020037 "heme binding" evidence=IEA] [GO:0035220 "wing disc development" evidence=IMP…	516	2	462	89.34
Bger_06748-RA_mrna	gene-C0J52_06748	mRNA	.	.	CYP4C1_19	PSN43038.1	Cytochrome P450 4C1	.	PYGN01000637.1:218463-243816	1828	-2.95312	3.65285	0.00700889	0.0728254	2.71788	4.23419	2.12258	2.48952	3.54152	3.85262	4.59601	4.25394	32	13	49	137	392	226	1.50819	1.54024	5.85318	5.0378	10.3741	6.34773	3.01865	2.69339	11.0335	8.99654	19.4412	11.61	1203	7	1183	97.84	FB|FBgn0015032 - symbol:Cyp4c3 "Cytochrome P450-4c3" species:7227 "Drosophila melanogaster" [GO:0055114 "oxidation-reduction process" evidence=IEA] [GO:0016705 "oxidoreductase activity, acting on paired donors, with incorporation or reduction of molecular oxygen" evidence=IEA] [GO:0005506 "iron ion binding" evidence=IEA] [GO:0020037 "heme binding" evidence=IEA] InterPro:IPR001128 InterPro:IPR0024…	535	34	534	93.64
Bger_06767-RA_mrna	gene-C0J52_06767	mRNA	.	.	.	PSN43008.1	hypothetical protein	.	PYGN01000637.1:702777-764906	2865	-2.12182	5.80777	0.0303661	0.182628	5.13098	6.21699	5.63962	4.61085	5.14248	5.76533	6.22974	6.65588	466	66	158	544	1252	1248	14.0461	4.93021	12.1231	12.7816	21.166	22.4072	28.1134	8.62137	22.8526	22.8256	39.6651	40.9828	2433	40	1414	56.51	UNIPROTKB|F1N3Z7 - symbol:CYP4V2 "Uncharacterized protein" species:9913 "Bos taurus" [GO:0004497 "monooxygenase activity" evidence=IEA] [GO:0005506 "iron ion binding" evidence=IEA] [GO:0010430 "fatty acid omega-oxidation" evidence=IEA] [GO:0016021 "integral component of membrane" evidence=IEA] [GO:0016705 "oxidoreductase activity, acting on paired donors, with incorporation or reduction of molecu…	527	29	523	93.93
Bger_06770-RA_mrna	gene-C0J52_06770	mRNA	.	.	CYP4V2_2	PSN43028.1	Cytochrome P450 4V2	.	PYGN01000637.1:837055-866135	3284	2.56767	5.76181	0.01964	0.141395	6.06116	4.90915	5.03409	7.13486	6.01452	5.44288	4.38352	4.90106	303	393	293	433	336	361	7.96406	25.9535	19.6598	8.88006	4.94828	5.65547	15.9401	45.3845	37.0595	15.8581	9.27309	10.3439	918	16	907	97.17	FB|FBgn0015032 - symbol:Cyp4c3 "Cytochrome P450-4c3" species:7227 "Drosophila melanogaster" [GO:0055114 "oxidation-reduction process" evidence=IEA] [GO:0016705 "oxidoreductase activity, acting on paired donors, with incorporation or reduction of molecular oxygen" evidence=IEA] [GO:0005506 "iron ion binding" evidence=IEA] [GO:0020037 "heme binding" evidence=IEA] InterPro:IPR001128 InterPro:IPR0024…	535	150	534	71.96
Bger_06798-RA_mrna	gene-C0J52_06798	mRNA	.	.	Dscam2_0	PSN53675.1	Down syndrome cell adhesion molecule-like protein Dscam2	.	PYGN01000119.1:1788064-1851313	5049	2.17818	4.92957	0.0366142	0.202488	5.30175	4.21584	4.85753	6.10472	4.94298	5.00066	3.69455	3.95229	267	191	137	316	202	181	4.56154	8.18903	5.95658	4.21792	1.93856	1.8354	9.12994	14.32	11.2284	7.5324	3.63287	3.35694	4782	64	4465	92.05	FB|FBgn0265296 - symbol:Dscam2 "Down syndrome cell adhesion molecule 2" species:7227 "Drosophila melanogaster" [GO:0007156 "homophilic cell adhesion via plasma membrane adhesion molecules" evidence=ISS;IDA] [GO:0042802 "identical protein binding" evidence=IPI] [GO:0048812 "neuron projection morphogenesis" evidence=IMP] [GO:0005887 "integral component of plasma membrane" evidence=ISM] InterPro:IPR…	2074	294	1734	69.48
Bger_06817-RA_mrna	gene-C0J52_06817	mRNA	.	.	.	PSN41925.1	hypothetical protein	.	PYGN01000706.1:511443-531340	989	-2.9387	4.4799	0.00187304	0.0319058	3.56361	5.02961	3.49491	4.05512	3.1408	4.51645	5.37551	5.19687	98	44	36	223	685	446	8.52858	9.44398	7.90234	15.1675	33.5484	23.1944	17.07	16.5145	14.8963	27.0862	62.8698	42.4226	981	133	874	75.64	FB|FBgn0034405 - symbol:Jheh2 "Juvenile hormone epoxide hydrolase 2" species:7227 "Drosophila melanogaster" [GO:0033961 "cis-stilbene-oxide hydrolase activity" evidence=IEA] InterPro:IPR000639 InterPro:IPR016292 PIRSF:PIRSF001112 PRINTS:PR00412 Pfam:PF06441 InterPro:IPR029058 EMBL:AE013599 Proteomes:UP000000803 GO:GO:0005789 GO:GO:0019439 Gene3D:3.40.50.1820 SUPFAM:SSF53474 eggNOG:COG0596 Reactom…	463	65	397	71.92
Bger_06858-RA_mrna	gene-C0J52_06858	mRNA	.	.	Slc1a3	PSN54160.1	Excitatory amino acid transporter 1	.	PYGN01000106.1:1687329-1711108	2956	-2.10946	5.02549	0.0242319	0.160149	4.35911	5.47541	4.47778	4.92936	3.67018	5.66006	5.46902	5.29714	203	83	54	505	732	479	5.92147	6.04988	4.02536	11.5116	11.988	8.32779	11.8519	10.5793	7.58797	20.5575	22.4655	15.2315	759	1	694	91.44	FB|FBgn0026439 - symbol:Eaat1 "Excitatory amino acid transporter 1" species:7227 "Drosophila melanogaster" [GO:0005313 "L-glutamate transmembrane transporter activity" evidence=IDA] [GO:0015183 "L-aspartate transmembrane transporter activity" evidence=IDA] [GO:0015813 "L-glutamate transmembrane transport" evidence=IC] [GO:0015501 "glutamate:sodium symporter activity" evidence=ISS;IDA] [GO:0015810…	479	181	466	59.71
Bger_06867-RA_mrna	gene-C0J52_06867	mRNA	.	.	Plk2	PSN54145.1	Serine/threonine-protein kinase PLK2	.	PYGN01000106.1:2220705-2272212	1635	2.98745	3.59912	0.0192059	0.139374	4.13234	2.51968	4.81518	3.4518	4.13004	1.41604	3.66795	2.47505	259	28	76	17	198	57	13.6829	3.60633	10.1537	0.680886	5.84142	1.77995	27.3863	6.30633	19.1402	1.21593	10.9468	3.25552	1635	1	1606	98.23	UNIPROTKB|Q9H4B4 - symbol:PLK3 "Serine/threonine-protein kinase PLK3" species:9606 "Homo sapiens" [GO:0000082 "G1/S transition of mitotic cell cycle" evidence=IMP] [GO:0000086 "G2/M transition of mitotic cell cycle" evidence=TAS] [GO:0000122 "negative regulation of transcription by RNA polymerase II" evidence=IDA] [GO:0000302 "response to reactive oxygen species" evidence=IDA] [GO:0002039 "p53 bi…	646	107	642	82.97
Bger_06877-RA_mrna	gene-C0J52_06877	mRNA	.	.	.	PSN46475.1	hypothetical protein	.	PYGN01000433.1:315325-326723	1312	-3.738	4.31624	0.000432475	0.0124302	3.09893	4.98427	2.22319	3.35499	3.7186	4.98286	5.13204	4.8379	35	26	56	312	576	345	2.26048	4.1627	9.31142	16.008	21.2562	13.5128	4.52437	7.27923	17.5524	28.5873	39.8341	24.7149	921	1	919	99.78	FB|FBgn0086367 - symbol:t "tan" species:7227 "Drosophila melanogaster" [GO:0007629 "flight behavior" evidence=IMP] [GO:0003832 "beta-alanyl-dopamine hydrolase activity" evidence=IDA;IMP] [GO:0016787 "hydrolase activity" evidence=IDA] [GO:0001692 "histamine metabolic process" evidence=IMP] [GO:0001694 "histamine biosynthetic process" evidence=IDA] [GO:0048067 "cuticle pigmentation" evidence=IMP] […	387	36	387	90.96
Bger_06905-RA_mrna	gene-C0J52_06905	mRNA	.	.	far1	PSN39593.1	Fatty acyl-CoA reductase 1	.	PYGN01000896.1:450657-462280	2092	-4.64457	0.391447	0.0348325	0.198414	0.479482	1.24508	0.143831	0.774114	0.5205	0.372332	1.9407	1.4222	1	2	2	3	48	21	0.004938	0.1795	0.174337	0.090328	1.09885	0.509837	0.009884	0.313889	0.328633	0.161308	2.05924	0.932492	1395	7	1393	99.43	UNIPROTKB|Q7Q2V5 - symbol:AgaP_AGAP001084 "AGAP001084-PA" species:7165 "Anopheles gambiae" [GO:0005777 "peroxisome" evidence=IBA] [GO:0010025 "wax biosynthetic process" evidence=IBA] [GO:0035336 "long-chain fatty-acyl-CoA metabolic process" evidence=IBA] [GO:0080019 "fatty-acyl-CoA reductase (alcohol-forming) activity" evidence=IBA] InterPro:IPR026055 Pfam:PF03015 GO:GO:0016021 GO:GO:0005777 Inte…	535	24	488	86.92
Bger_06906-RA_mrna	gene-C0J52_06906	mRNA	.	.	.	PSN39594.1	hypothetical protein	.	PYGN01000896.1:451045-484944	4293	-4.69925	5.24609	0.00155288	0.02912	3.46355	5.74535	2.05139	3.62787	4.7114	6.85223	5.09257	5.29126	30	32	116	1167	560	477	0.601326	1.57191	5.92874	18.3292	6.31901	5.70682	1.20356	2.74878	11.1759	32.7324	11.8418	10.4378	1059	25	1030	95	UNIPROTKB|Q7Q2V5 - symbol:AgaP_AGAP001084 "AGAP001084-PA" species:7165 "Anopheles gambiae" [GO:0005777 "peroxisome" evidence=IBA] [GO:0010025 "wax biosynthetic process" evidence=IBA] [GO:0035336 "long-chain fatty-acyl-CoA metabolic process" evidence=IBA] [GO:0080019 "fatty-acyl-CoA reductase (alcohol-forming) activity" evidence=IBA] InterPro:IPR026055 Pfam:PF03015 GO:GO:0016021 GO:GO:0005777 Inte…	535	24	508	90.65
Bger_06912-RA_mrna	gene-C0J52_06912	mRNA	.	.	.	PSN39603.1	hypothetical protein	.	PYGN01000896.1:706094-729468	3063	-13.1544	8.63692	2.59067e-05	0.0017901	5.28063	9.35588	3.33923	5.75236	6.75031	8.3085	10.0832	9.67598	87	149	491	3220	18324	10213	2.45164	10.5223	35.3179	70.8854	289.984	171.588	4.90696	18.4001	66.5757	126.588	543.43	313.834	2295	1108	1897	34.42	UNIPROTKB|A0NGD1 - symbol:AgaP_AGAP009022 "AGAP009022-PA" species:7165 "Anopheles gambiae" [GO:0004568 "chitinase activity" evidence=IBA] [GO:0005576 "extracellular region" evidence=IBA] [GO:0006032 "chitin catabolic process" evidence=IBA] [GO:0008061 "chitin binding" evidence=IBA] InterPro:IPR001223 InterPro:IPR001579 InterPro:IPR002557 InterPro:IPR011583 InterPro:IPR036508 Pfam:PF00704 Pfam:PF0…	2402	698	948	10.45
Bger_06913-RA_mrna	gene-C0J52_06913	mRNA	.	.	.	PSN39602.1	hypothetical protein	.	PYGN01000896.1:760310-808956	3012	-3.34467	6.67575	0.0314532	0.1866	4.98096	7.05983	3.04153	5.32401	6.57733	5.7575	7.66475	7.75724	69	110	435	541	3414	2692	1.96389	7.89822	31.8505	12.1013	54.9388	45.9903	3.93074	13.8115	60.0395	21.6106	102.956	84.1162	3012	1213	1843	20.95	FB|FBgn0036947 - symbol:obst-F "obstructor-F" species:7227 "Drosophila melanogaster" [GO:0005576 "extracellular region" evidence=IEA] [GO:0006030 "chitin metabolic process" evidence=IEA] [GO:0008061 "chitin binding" evidence=IEA;RCA] InterPro:IPR002557 InterPro:IPR036508 Pfam:PF01607 PROSITE:PS50940 SMART:SM00494 Proteomes:UP000000803 GO:GO:0005576 EMBL:AE014296 GO:GO:0008061 CAZy:CBM14 GO:GO:000…	326	48	323	84.66
Bger_06927-RA_mrna	gene-C0J52_06927	mRNA	.	.	Cryab	PSN38367.1	Alpha-crystallin B chain	.	PYGN01001024.1:408944-413631	687	-2.76937	4.63391	0.00448225	0.0557606	3.74739	5.13346	3.26251	4.35958	3.62009	5.75226	4.70143	4.94668	82	55	52	539	423	373	10.2494	17.203	16.6275	52.8165	29.8007	27.9214	20.5141	30.0826	31.3436	94.3201	55.8466	51.0682	261	1	253	96.93	UNIPROTKB|A0A024R3B9 - symbol:CRYAB "Alpha-crystallin B chain" species:9606 "Homo sapiens" [GO:0005212 "structural constituent of eye lens" evidence=IEA] Pfam:PF00011 InterPro:IPR002068 Proteomes:UP000005640 EMBL:CH471065 Gene3D:2.60.40.790 InterPro:IPR008978 SUPFAM:SSF49764 PROSITE:PS01031 EMBL:AP000907 InterPro:IPR001436 InterPro:IPR031107 PANTHER:PTHR11527 PRINTS:PR00299 eggNOG:KOG3591 eggNOG:…	108	12	95	77.78
Bger_06982-RA_mrna	gene-C0J52_06982	mRNA	.	.	RpL24-l	PSN54284.1	putative ribosome biogenesis protein RLP24	.	PYGN01000102.1:2397230-2399900	1835	-2.86728	8.50229	0.011566	0.100857	7.55412	9.05454	7.67955	7.46854	7.51427	9.10416	8.75581	9.30364	1946	496	837	5597	7292	7887	91.6457	58.594	100.663	205.664	192.62	221.185	183.429	102.462	189.754	367.277	360.97	404.547	501	1	481	96.01	FB|FBgn0037899 - symbol:RpL24-like "Ribosomal protein L24-like" species:7227 "Drosophila melanogaster" [GO:0002181 "cytoplasmic translation" evidence=TAS] [GO:0022625 "cytosolic large ribosomal subunit" evidence=IBA;TAS] [GO:0003735 "structural constituent of ribosome" evidence=IBA;TAS] [GO:0040018 "positive regulation of multicellular organism growth" evidence=IMP] [GO:0003723 "RNA binding" evid…	191	1	160	83.77
Bger_07004-RA_mrna	gene-C0J52_07004	mRNA	.	.	ALG11	PSN45247.1	GDP-Man:Man(3)GlcNAc(2)-PP-Dol alpha-1	.	PYGN01000502.1:699601-715910	2503	-2.15462	4.7106	0.0154047	0.120157	4.08425	5.17317	3.91149	3.82146	4.51978	4.94199	5.34644	5.23108	134	37	101	303	671	457	4.59628	3.15668	8.87167	8.15115	12.9941	9.39252	9.19947	5.52004	16.7235	14.5564	24.351	17.1789	1506	118	1477	90.31	FB|FBgn0037108 - symbol:CG11306 species:7227 "Drosophila melanogaster" [GO:0006490 "oligosaccharide-lipid intermediate biosynthetic process" evidence=IBA] [GO:0005789 "endoplasmic reticulum membrane" evidence=IBA] [GO:0033577 "protein glycosylation in endoplasmic reticulum" evidence=IBA] [GO:0004377 "GDP-Man:Man3GlcNAc2-PP-Dol alpha-1,2-mannosyltransferase activity" evidence=IBA] [GO:0016757 "tra…	475	33	472	92.63
Bger_07023-RA_mrna	gene-C0J52_07023	mRNA	.	.	.	PSN48804.1	hypothetical protein	.	PYGN01000309.1:338099-352330	1130	4.23583	3.47233	8.37924e-05	0.00409745	4.22118	2.35566	4.45727	4.30879	3.89748	1.97982	2.5915	2.49566	200	53	64	30	85	58	15.265	10.1528	12.405	1.75884	3.60631	2.60675	30.553	17.7541	23.384	3.14095	6.75824	4.76774	885				No hit
Bger_07027-RA_mrna	gene-C0J52_07027	mRNA	.	.	Cg25C_1	PSN48800.1	Collagen alpha-1(IV) chain	.	PYGN01000309.1:601227-664425	6213	-2.17221	5.09653	0.0132513	0.109543	4.46893	5.55429	4.13455	4.71204	4.5602	5.32772	5.56226	5.77289	158	71	104	399	782	671	2.18924	2.45009	3.68244	4.32284	6.09786	5.55765	4.38177	4.28444	6.94156	7.71977	11.4274	10.1649	5625	4903	5551	11.54	WB|WBGene00002280 - symbol:let-2 species:6239 "Caenorhabditis elegans" [GO:0005198 "structural molecule activity" evidence=IDA] [GO:0005201 "extracellular matrix structural constituent" evidence=IEA] [GO:0005576 "extracellular region" evidence=IEA] [GO:0005578 "proteinaceous extracellular matrix" evidence=IEA] [GO:0005581 "collagen trimer" evidence=IEA] [GO:0005587 "collagen type IV trimer" evide…	1758	1528	1743	12.29
Bger_07034-RA_mrna	gene-C0J52_07034	mRNA	.	.	COL4A1	PSN48792.1	Collagen alpha-1(IV) chain	.	PYGN01000309.1:920946-931010	3528	-3.93414	6.12647	0.000370173	0.0114233	4.73421	6.79688	4.01802	5.55946	4.62513	6.88495	6.60416	6.90154	145	130	109	1194	1628	1482	3.54783	7.98731	6.79415	22.8079	22.3574	21.6111	7.101	13.9673	12.8073	40.7306	41.8978	39.5267	942	274	805	56.48	UNIPROTKB|F1R6V4 - symbol:F1R6V4_DANRE species:7955 "Danio rerio" [GO:0005576 "extracellular region" evidence=TAS] InterPro:IPR001442 InterPro:IPR036954 Pfam:PF01413 PROSITE:PS51403 SMART:SM00111 ZFIN:ZDB-GENE-030131-2281 GO:GO:0005576 Proteomes:UP000000437 InterPro:IPR016187 SUPFAM:SSF56436 GO:GO:0030198 GO:GO:0005581 InterPro:IPR008160 Pfam:PF01391 GO:GO:0005604 GO:GO:0071711 GO:GO:0007412 GO:G…	1682	1505	1681	10.52
Bger_07039-RA_mrna	gene-C0J52_07039	mRNA	.	.	.	PSN48793.1	hypothetical protein	.	PYGN01000309.1:1035079-1107556	3081	-6.20467	8.15355	0.00137031	0.0264775	6.18856	8.38531	6.54635	5.27193	6.7474	7.66176	7.38793	10.1062	882	106	490	2053	2815	13766	24.7219	7.43764	35.0839	44.9125	44.2746	229.927	49.4811	13.0061	66.1346	80.2051	82.9707	420.537	3081	262	919	21.36	TAIR|locus:2037235 - symbol:PR5 "AT1G75040" species:3702 "Arabidopsis thaliana" [GO:0003674 "molecular_function" evidence=ND] [GO:0005576 "extracellular region" evidence=ISM] [GO:0051707 "response to other organism" evidence=ISS] [GO:0009627 "systemic acquired resistance" evidence=IEP] [GO:0010224 "response to UV-B" evidence=IGI] [GO:0005773 "vacuole" evidence=IDA] [GO:0005618 "cell wall" evidenc…	239	21	237	90.79
Bger_07044-RA_mrna	gene-C0J52_07044	mRNA	.	.	.	PSN49935.1	hypothetical protein	.	PYGN01000257.1:329723-446629	4536	2.59905	2.51854	0.0122006	0.103828	3.1698	2.02994	3.04153	2.95351	3.51436	2.08368	2.24064	1.7655	69	19	48	33	63	30	1.30909	0.877806	2.29377	0.481318	0.671296	0.333703	2.62016	1.535	4.32385	0.859542	1.25801	0.610343	3909	334	2413	53.21	FB|FBgn0264598 - symbol:PsGEF "Protostome-specific GEF" species:7227 "Drosophila melanogaster" [GO:0005089 "Rho guanyl-nucleotide exchange factor activity" evidence=ISM;IEA] [GO:0035023 "regulation of Rho protein signal transduction" evidence=IEA] [GO:0016319 "mushroom body development" evidence=IGI] [GO:0005544 "calcium-dependent phospholipid binding" evidence=ISM] [GO:1900029 "positive regulati…	2777	623	1431	29.13
Bger_07057-RA_mrna	gene-C0J52_07057	mRNA	.	.	.	PSN49923.1	hypothetical protein	.	PYGN01000257.1:650522-663243	2493	18.8708	10.6411	0.00235418	0.0367704	8.4831	7.3149	5.89477	13.1294	6.42518	7.40447	6.95923	7.581	558	25233	391	1716	2087	2381	19.3331	2195.4	34.5743	46.3911	40.572	49.1488	38.6952	3839.06	65.174	82.8457	76.032	89.8932	438	1	370	84.47	FB|FBgn0026077 - symbol:Gasp "Gasp" species:7227 "Drosophila melanogaster" [GO:0008061 "chitin binding" evidence=IEA;RCA] [GO:0006030 "chitin metabolic process" evidence=IEA] [GO:0040014 "regulation of multicellular organism growth" evidence=IMP] [GO:0035151 "regulation of tube size, open tracheal system" evidence=IMP] [GO:0005615 "extracellular space" evidence=IDA] [GO:0008362 "chitin-based embr…	258	136	254	46.12
Bger_07065-RA_mrna	gene-C0J52_07065	mRNA	.	.	.	PSN49918.1	hypothetical protein	.	PYGN01000257.1:1487050-1514967	2858	11.1212	7.72936	0.00366372	0.0491566	6.37451	5.14248	4.35751	10.1409	4.62513	5.40995	4.71449	5.303	186	3177	109	423	427	481	5.61425	241.114	8.41367	9.95677	7.23228	8.65301	11.2369	421.632	15.8601	17.7809	13.5533	15.8264	330	6	330	98.48	FB|FBgn0026077 - symbol:Gasp "Gasp" species:7227 "Drosophila melanogaster" [GO:0008061 "chitin binding" evidence=IEA;RCA] [GO:0006030 "chitin metabolic process" evidence=IEA] [GO:0040014 "regulation of multicellular organism growth" evidence=IMP] [GO:0035151 "regulation of tube size, open tracheal system" evidence=IMP] [GO:0005615 "extracellular space" evidence=IDA] [GO:0008362 "chitin-based embr…	258	34	141	41.86
Bger_07066-RA_mrna	gene-C0J52_07066	mRNA	.	.	obst-E_1	PSN49919.1	Protein obstructor-E	.	PYGN01000257.1:1536998-1541669	669	3.40494	6.11042	0.0487426	0.24255	5.43314	4.98452	3.69502	8.18357	4.42084	4.52878	5.12472	5.30008	114	816	94	225	573	480	14.7063	264.472	30.8629	22.5882	41.4717	36.893	29.4347	462.477	58.1779	40.3381	77.7182	67.4773	669	70	652	87.14	FB|FBgn0022770 - symbol:Peritrophin-A "Peritrophin A" species:7227 "Drosophila melanogaster" [GO:0006030 "chitin metabolic process" evidence=IEA] [GO:0008061 "chitin binding" evidence=IEA;RCA] [GO:0005615 "extracellular space" evidence=IDA] [GO:0032504 "multicellular organism reproduction" evidence=IEP] InterPro:IPR002557 InterPro:IPR036508 Pfam:PF01607 PROSITE:PS50940 SMART:SM00494 Proteomes:UP0…	230	26	219	84.35
Bger_07067-RA_mrna	gene-C0J52_07067	mRNA	.	.	obst-E_0	PSN49920.1	Protein obstructor-E	.	PYGN01000257.1:1617834-1666304	4062	51.9749	8.95512	0.000103558	0.00473612	6.97863	4.2767	2.96612	11.4665	6.50326	4.66338	4.09982	4.0669	65	7967	413	248	273	197	1.36777	425.426	22.3953	4.10792	3.2551	2.49575	2.73759	743.936	42.2161	7.33597	6.10007	4.56472	720	25	709	95.14	FB|FBgn0031097 - symbol:obst-A "obstructor-A" species:7227 "Drosophila melanogaster" [GO:0006030 "chitin metabolic process" evidence=IEA] [GO:0008061 "chitin binding" evidence=IDA;RCA] [GO:0010716 "negative regulation of extracellular matrix disassembly" evidence=IMP] [GO:0005615 "extracellular space" evidence=IDA] [GO:0040003 "chitin-based cuticle development" evidence=IMP] [GO:0008362 "chitin-b…	237	8	236	96.62
Bger_07069-RA_mrna	gene-C0J52_07069	mRNA	.	.	.	PSN49912.1	hypothetical protein	.	PYGN01000257.1:1809553-1819571	1930	112.534	8.47168	0.000158315	0.00625099	5.32407	2.8426	0.703997	11.0346	4.23362	2.76357	2.63335	3.13089	6	5905	82	59	88	97	0.227883	663.595	9.3243	2.03398	2.18706	2.57513	0.456109	1160.42	17.5767	3.6323	4.09856	4.70992	831	175	754	69.8	FB|FBgn0027600 - symbol:obst-B "obstructor-B" species:7227 "Drosophila melanogaster" [GO:0008061 "chitin binding" evidence=IEA;RCA] [GO:0005576 "extracellular region" evidence=IEA] [GO:0006030 "chitin metabolic process" evidence=IEA] InterPro:IPR002557 InterPro:IPR036508 Pfam:PF01607 PROSITE:PS50940 SMART:SM00494 Proteomes:UP000000803 GO:GO:0005576 EMBL:AE014134 GO:GO:0008061 CAZy:CBM14 OrthoDB:E…	337	85	298	63.5
Bger_07080-RA_mrna	gene-C0J52_07080	mRNA	.	.	.	PSN46644.1	hypothetical protein	.	PYGN01000422.1:581807-588686	2227	2.26998	4.05674	0.0417572	0.221885	4.41991	3.3547	5.22411	3.58582	4.44981	2.65535	4.06965	3.33909	347	31	96	54	267	114	13.4636	2.96446	9.48532	1.63322	5.80147	2.6119	26.9475	5.1839	17.8802	2.91661	10.872	4.77717	1326	73	349	20.89	FB|FBgn0034878 - symbol:pita "pita" species:7227 "Drosophila melanogaster" [GO:0008270 "zinc ion binding" evidence=IEA] [GO:0005634 "nucleus" evidence=IDA] [GO:0042023 "DNA endoreduplication" evidence=IMP] [GO:0006260 "DNA replication" evidence=IMP] [GO:0003677 "DNA binding" evidence=IDA] [GO:0060968 "regulation of gene silencing" evidence=IMP] [GO:0005515 "protein binding" evidence=IPI] [GO:0003…	683	17	111	13.91
Bger_07142-RA_mrna	gene-C0J52_07142	mRNA	.	.	.	PSN45209.1	hypothetical protein	.	PYGN01000503.1:609951-675243	2528	-3.89874	8.67718	0.00618635	0.0677497	7.06921	9.32305	7.16251	8.25574	5.78938	9.40498	8.95223	9.61194	1357	858	250	6897	8358	9769	46.3607	73.5882	21.7692	183.962	160.255	198.853	92.7912	128.682	41.0359	328.521	300.319	363.702	2439	895	1879	40.39	ASPGD|ASPL0000056890 - symbol:AN0443 species:162425 "Aspergillus nidulans" [GO:0005622 "intracellular" evidence=IEA] [GO:0055114 "oxidation-reduction process" evidence=IEA] [GO:0016491 "oxidoreductase activity" evidence=IEA] [GO:0008270 "zinc ion binding" evidence=IEA] InterPro:IPR002328 InterPro:IPR013149 InterPro:IPR013154 InterPro:IPR020843 Pfam:PF00107 Pfam:PF08240 PROSITE:PS00059 SMART:SM008…	348	26	348	92.82
Bger_07153-RA_mrna	gene-C0J52_07153	mRNA	.	.	.	PSN45218.1	hypothetical protein	.	PYGN01000503.1:905216-921012	1462	3.31543	3.04282	0.0361338	0.201142	3.31394	2.03747	1.85634	3.30404	4.78144	3.14598	1.34354	1.6229	25	25	122	80	26	26	1.47138	3.63719	18.2745	3.64663	0.856465	0.898836	2.94497	6.36028	34.4482	6.51219	1.60502	1.64397	384	1	169	44.01	ZFIN|ZDB-GENE-110411-84 - symbol:tmem145 "transmembrane protein 145" species:7955 "Danio rerio" [GO:0016020 "membrane" evidence=IEA] [GO:0019236 "response to pheromone" evidence=IEA] [GO:0016021 "integral component of membrane" evidence=IEA] [GO:0007186 "G-protein coupled receptor signaling pathway" evidence=IEA] InterPro:IPR019336 Pfam:PF10192 ZFIN:ZDB-GENE-110411-84 GO:GO:0016021 Proteomes:UP00…	577	437	490	9.36
Bger_07174-RA_mrna	gene-C0J52_07174	mRNA	.	.	.	PSN35911.1	hypothetical protein	.	PYGN01001295.1:613421-629493	9033	2.4768	3.53256	0.043941	0.227285	3.87359	2.83361	3.49491	5.05794	3.06793	2.04989	3.26829	3.18265	98	91	34	32	146	101	0.934199	2.17118	0.821287	0.23466	0.779809	0.573615	1.8698	3.79671	1.54816	0.419057	1.46136	1.04914	9033	6370	8752	26.38	FB|FBgn0266756 - symbol:btsz "bitesize" species:7227 "Drosophila melanogaster" [GO:0040018 "positive regulation of multicellular organism growth" evidence=IMP] [GO:0045793 "positive regulation of cell size" evidence=IMP] [GO:0006886 "intracellular protein transport" evidence=IEA] [GO:0017137 "Rab GTPase binding" evidence=IEA] [GO:0016331 "morphogenesis of embryonic epithelium" evidence=IMP] [GO:0…	3734	2356	3103	20.03
Bger_07222-RA_mrna	gene-C0J52_07222	mRNA	.	.	.	PSN41511.1	hypothetical protein	.	PYGN01000736.1:788361-799118	2460	-2.95303	3.00347	0.00366529	0.0491566	2.26395	3.63958	2.46151	2.39529	1.93506	3.58407	3.5992	3.73548	43	12	13	112	188	154	1.47794	1.02319	1.1249	3.06615	3.69511	3.2196	2.95811	1.78923	2.12048	5.47555	6.92465	5.88865	939				No hit
Bger_07223-RA_mrna	gene-C0J52_07223	mRNA	.	.	.	PSN41512.1	hypothetical protein	.	PYGN01000736.1:816224-854391	1879	-2.49215	3.30665	0.0246459	0.161118	2.59101	3.86409	2.56737	3.35499	1.85068	3.74056	3.82671	4.02498	47	26	12	126	223	191	2.15352	2.93401	1.29823	4.51591	5.74978	5.206	4.31028	5.13065	2.44723	8.06455	10.7751	9.52177	939				No hit
Bger_07226-RA_mrna	gene-C0J52_07226	mRNA	.	.	UQCR10	PSN41507.1	Cytochrome b-c1 complex subunit 9	.	PYGN01000736.1:946473-947914	1359	-2.70234	6.65997	0.0152417	0.119178	5.6982	7.15674	6.39821	5.43474	5.26164	7.62422	6.64481	7.20119	795	119	172	2000	1675	1827	50.5525	18.94	27.901	99.2252	59.7356	69.1544	101.181	33.1201	52.5946	177.197	111.945	126.483	183	13	181	92.35	UNIPROTKB|H2U460 - symbol:UQCR10 "Uncharacterized protein" species:31033 "Takifugu rubripes" [GO:0005750 "mitochondrial respiratory chain complex III" evidence=IBA] [GO:0006122 "mitochondrial electron transport, ubiquinol to cytochrome c" evidence=IBA] [GO:0009060 "aerobic respiration" evidence=IBA] [GO:0034551 "mitochondrial respiratory chain complex III assembly" evidence=IBA] [GO:0008121 "ubiq…	67	7	62	83.58
Bger_07235-RA_mrna	gene-C0J52_07235	mRNA	.	.	FANCL	PSN49115.1	E3 ubiquitin-protein ligase FANCL	.	PYGN01000293.1:154021-160923	1020	3.98075	3.19491	0.00201816	0.0333528	3.75295	2.17482	4.06396	4.61085	2.58405	1.65958	2.41075	2.45414	150	66	23	22	73	56	12.658	13.9407	4.96097	1.4249	3.43248	2.80095	25.3351	24.3779	9.35163	2.5446	6.43248	5.12293	1020	13	985	95.39	UNIPROTKB|Q3MUH5 - symbol:FANCL "Fanconi anemia protein FANCL" species:9031 "Gallus gallus" [GO:0002230 "positive regulation of defense response to virus by host" evidence=IEA] [GO:0004842 "ubiquitin-protein transferase activity" evidence=ISS;TAS] [GO:0005635 "nuclear envelope" evidence=IEA] [GO:0005654 "nucleoplasm" evidence=TAS] [GO:0006281 "DNA repair" evidence=ISS;TAS] [GO:0006513 "protein mo…	373	34	360	87.67
Bger_07258-RA_mrna	gene-C0J52_07258	mRNA	.	.	DCPS	PSN57773.1	m7GpppX diphosphatase	.	PYGN01000015.1:34241-41047	2334	-2.04029	4.17113	0.0424062	0.223998	3.55627	4.59071	3.99923	2.81479	3.8548	4.13644	4.64116	4.99453	143	17	62	169	405	386	5.28335	1.57098	5.79011	4.86172	8.4059	8.49316	10.5747	2.74714	10.9146	8.68209	15.7527	15.534	984	49	970	93.7	FB|FBgn0037372 - symbol:CG2091 species:7227 "Drosophila melanogaster" [GO:0046331 "lateral inhibition" evidence=IMP] [GO:0005634 "nucleus" evidence=IBA] [GO:0000290 "deadenylation-dependent decapping of nuclear-transcribed mRNA" evidence=IBA] [GO:0050072 "m7G(5')pppN diphosphatase activity" evidence=IBA] [GO:0000340 "RNA 7-methylguanosine cap binding" evidence=IBA] [GO:0000932 "P-body" evidence=I…	374	6	324	85.29
Bger_07289-RA_mrna	gene-C0J52_07289	mRNA	.	.	.	PSN36205.1	hypothetical protein	.	PYGN01001259.1:165519-205657	4052	2.17451	4.85108	0.0314668	0.1866	5.18272	4.22017	4.83651	6.11215	4.59951	3.87209	4.64116	4.14726	263	192	107	139	405	209	5.59437	10.2323	5.7796	2.29744	4.83726	2.6474	11.1972	17.8931	10.8948	4.10279	9.06504	4.84209	3837				No hit
Bger_07296-RA_mrna	gene-C0J52_07296	mRNA	.	.	.	PSN36212.1	hypothetical protein	.	PYGN01001259.1:370538-420816	8131	2.16759	4.51904	0.0431738	0.22529	4.85848	3.83139	5.67853	4.11547	4.78144	3.16188	4.54575	3.78655	479	46	122	81	378	160	5.08691	1.2117	3.28548	0.665069	2.24975	1.00906	10.1815	2.11888	6.19326	1.18769	4.21604	1.84556	1956	1	220	11.25	UNIPROTKB|Q5ZMA8 - symbol:SS18 "Uncharacterized protein" species:9031 "Gallus gallus" [GO:0000226 "microtubule cytoskeleton organization" evidence=IEA] [GO:0000902 "cell morphogenesis" evidence=IEA] [GO:0005881 "cytoplasmic microtubule" evidence=IEA] [GO:0030374 "ligand-dependent nuclear receptor transcription coactivator activity" evidence=IEA] [GO:0035556 "intracellular signal transduction" evi…	352	1	76	21.59
Bger_07357-RA_mrna	gene-C0J52_07357	mRNA	.	.	.	PSN39081.1	hypothetical protein	.	PYGN01000947.1:589741-651821	4110	-2.8402	5.25812	0.00274504	0.0409735	4.25883	5.81507	4.04576	3.70845	5.02227	5.47825	6.0534	5.91356	148	34	145	444	1106	741	3.09145	1.77664	7.77111	7.28351	13.0421	9.27336	6.18755	3.10678	14.6489	13.007	24.4409	16.961	4110	169	2413	54.62	FB|FBgn0037935 - symbol:CG6834 species:7227 "Drosophila melanogaster" [GO:0017022 "myosin binding" evidence=IPI] InterPro:IPR011009 Proteomes:UP000000803 EMBL:AE014297 SUPFAM:SSF56112 GO:GO:0017022 InterPro:IPR015897 SMART:SM00587 InterPro:IPR004119 Pfam:PF02958 GeneTree:ENSGT00900000141215 eggNOG:ENOG410XPPF OrthoDB:EOG091G07RC EMBL:BT150372 RefSeq:NP_650104.2 UniGene:Dm.5929 PaxDb:Q9VGJ7 Ensemb…	895	65	809	83.24
Bger_07360-RA_mrna	gene-C0J52_07360	mRNA	.	.	.	PSN39077.1	hypothetical protein	.	PYGN01000947.1:802222-815186	1380	2.23206	3.08674	0.0281283	0.173099	3.63383	2.62128	3.27818	4.05512	3.56819	2.51377	2.81407	2.53601	83	44	50	48	102	60	5.19664	6.8071	7.85947	2.2994	3.56926	2.21611	10.4011	11.9034	14.8154	4.1063	6.6888	4.05327	1242				No hit
Bger_07363-RA_mrna	gene-C0J52_07363	mRNA	.	.	.	PSN39074.1	hypothetical protein	.	PYGN01000947.1:831160-832389	1230	-3.68424	3.54133	0.00514635	0.060584	2.27128	4.21932	1.93755	3.54252	1.33376	4.16829	4.31658	4.17308	27	30	7	173	320	213	1.87134	5.25038	1.08225	9.4644	12.5891	8.87876	3.7455	9.18124	2.04009	16.9016	23.5921	16.2393	1230	10	982	79.11	FB|FBgn0037935 - symbol:CG6834 species:7227 "Drosophila melanogaster" [GO:0017022 "myosin binding" evidence=IPI] InterPro:IPR011009 Proteomes:UP000000803 EMBL:AE014297 SUPFAM:SSF56112 GO:GO:0017022 InterPro:IPR015897 SMART:SM00587 InterPro:IPR004119 Pfam:PF02958 GeneTree:ENSGT00900000141215 eggNOG:ENOG410XPPF OrthoDB:EOG091G07RC EMBL:BT150372 RefSeq:NP_650104.2 UniGene:Dm.5929 PaxDb:Q9VGJ7 Ensemb…	895	499	806	34.41
Bger_07391-RA_mrna	gene-C0J52_07391	mRNA	.	.	prkrip1	PSN54610.1	PRKR-interacting protein 1	.	PYGN01000088.1:734446-740557	727	2.82258	4.17824	0.00592704	0.0663349	4.67618	3.28879	5.31049	3.95957	4.75847	2.76357	3.95879	3.144	369	41	120	59	246	98	43.7604	12.0646	36.23	5.3997	16.3436	6.92884	87.5867	21.0972	68.295	9.64283	30.6279	12.6729	501	25	301	55.29	ZFIN|ZDB-GENE-111011-2 - symbol:prkrip1 "PRKR interacting protein 1" species:7955 "Danio rerio" [GO:0004860 "protein kinase inhibitor activity" evidence=IBA] [GO:0019901 "protein kinase binding" evidence=IBA] [GO:0003725 "double-stranded RNA binding" evidence=IBA] [GO:0005730 "nucleolus" evidence=IBA] [GO:0005634 "nucleus" evidence=IEA] ZFIN:ZDB-GENE-111011-2 GO:GO:0006469 GO:GO:0019901 Proteomes…	182	15	106	50.55
Bger_07432-RA_mrna	gene-C0J52_07432	mRNA	.	.	mzt1	PSN56933.1	Mitotic-spindle organizing protein 1	.	PYGN01000031.1:3304879-3305121	243	3.382	1.77468	0.003981	0.0519655	2.61135	1.31679	2.73576	2.74009	2.3582	1.65958	1.00392	1.28685	54	16	19	22	17	18	19.1854	14.0662	16.9989	6.04943	3.36452	3.7957	38.3996	24.5973	32.0437	10.8031	6.30511	6.94234	243	19	217	81.89	UNIPROTKB|Q0VFD6 - symbol:mzt1 "Mitotic-spindle organizing protein 1" species:8364 "Xenopus tropicalis" [GO:0005813 "centrosome" evidence=ISS] [GO:0005819 "spindle" evidence=ISS] [GO:0008274 "gamma-tubulin ring complex" evidence=ISS] [GO:0033566 "gamma-tubulin complex localization" evidence=ISS] InterPro:IPR022214 Pfam:PF12554 GO:GO:0005813 Proteomes:UP000008143 GO:GO:0090307 GO:GO:0005819 GO:GO:…	72	1	65	90.28
Bger_07487-RA_mrna	gene-C0J52_07487	mRNA	.	.	.	PSN52778.1	hypothetical protein	.	PYGN01000149.1:1813385-1836546	846	2.07925	3.27866	0.0383183	0.209089	3.80027	2.83703	3.70665	4.02397	3.67018	2.56252	2.88509	3.06346	115	43	54	50	108	92	11.6593	10.954	14.0386	3.91257	6.18243	5.56394	23.3361	19.1551	26.4634	6.98711	11.5859	10.1764	777	19	145	16.34	FB|FBgn0037700 - symbol:CG8149 species:7227 "Drosophila melanogaster" [GO:0048190 "wing disc dorsal/ventral pattern formation" evidence=IGI] [GO:0035167 "larval lymph gland hemopoiesis" evidence=IMP] InterPro:IPR003034 Proteomes:UP000000803 EMBL:AE014297 GO:GO:0048190 Gene3D:1.10.720.30 InterPro:IPR036361 Pfam:PF02037 SMART:SM00513 SUPFAM:SSF68906 PROSITE:PS50800 GO:GO:0035167 KO:K18732 eggNOG:KO…	308	5	47	13.96
Bger_07488-RA_mrna	gene-C0J52_07488	mRNA	.	.	SARNP	PSN52786.1	SAP domain-containing ribonucleoprotein	.	PYGN01000149.1:1838418-1848511	657	2.38406	4.44052	0.00794418	0.0794043	4.94646	3.76391	5.03409	5.27193	4.53338	4.09561	3.50464	3.69149	303	106	102	164	175	149	39.8518	34.9343	34.1182	16.7869	12.8385	11.6278	79.7636	61.0891	64.3142	29.9782	24.0593	21.2673	210				No hit
Bger_07509-RA_mrna	gene-C0J52_07509	mRNA	.	.	.	PSN56332.1	hypothetical protein	.	PYGN01000046.1:1301606-1302919	904	3.06459	2.32703	0.00524304	0.0614381	3.06763	1.75543	2.92688	3.4518	2.82422	2.14899	1.53237	1.58493	63	28	28	35	32	25	6.01998	6.54746	6.7364	2.5715	1.68668	1.41193	12.049	11.4494	12.6984	4.59221	3.16084	2.58243	843				No hit
Bger_07513-RA_mrna	gene-C0J52_07513	mRNA	.	.	.	PSN56310.1	hypothetical protein	.	PYGN01000046.1:1493077-1493421	345	3.10338	4.14796	0.0415722	0.221608	3.88962	3.27301	2.31723	6.14147	3.21017	3.36794	3.08938	3.36172	38	196	38	95	127	116	9.47933	122.671	24.1835	18.5133	17.8007	17.2607	18.9729	214.512	45.5868	33.0612	33.3586	31.5698	345				No hit
Bger_07517-RA_mrna	gene-C0J52_07517	mRNA	.	.	.	PSN56314.1	hypothetical protein	.	PYGN01000046.1:1608866-1654303	5776	-2.37127	6.45526	0.0459013	0.234185	5.56476	6.80051	6.38017	4.71204	5.60207	5.81145	7.14552	7.44455	785	71	219	562	2377	2165	11.7342	2.66224	8.34216	6.54982	19.9415	19.2847	23.4861	4.65542	15.7253	11.6967	37.3704	35.2718	5355				No hit
Bger_07553-RA_mrna	gene-C0J52_07553	mRNA	.	.	Mitd1	PSN45397.1	MIT domain-containing protein 1	.	PYGN01000495.1:1079257-1098835	1541	-2.17507	3.54681	0.0335109	0.193486	3.01968	4.02231	2.71288	3.35499	2.99118	4.33191	3.64084	4.09419	53	26	32	195	194	201	2.93123	3.57307	4.57445	8.52172	6.09586	6.70673	5.86687	6.24817	8.62304	15.2182	11.4237	12.2666	609	1	598	98.19	UNIPROTKB|E1BGA2 - symbol:MITD1 "Uncharacterized protein" species:9913 "Bos taurus" [GO:0000281 "mitotic cytokinesis" evidence=IEA] [GO:0000920 "cell separation after cytokinesis" evidence=IEA] [GO:0019898 "extrinsic component of membrane" evidence=IEA] [GO:0019904 "protein domain specific binding" evidence=IEA] [GO:0030496 "midbody" evidence=IEA] [GO:0032091 "negative regulation of protein bindi…	248	48	247	80.65
Bger_07558-RA_mrna	gene-C0J52_07558	mRNA	.	.	.	PSN34486.1	hypothetical protein	.	PYGN01001493.1:9001-41851	1358	2.11553	3.64891	0.0360342	0.201115	4.10999	3.14729	3.87072	3.82146	4.63778	2.88354	3.42744	3.13089	130	37	110	65	165	97	8.21204	5.84513	17.7699	3.20829	5.88787	3.65643	16.4364	10.2213	33.497	5.72939	11.0339	6.6876	750				No hit
Bger_07579-RA_mrna	gene-C0J52_07579	mRNA	.	.	.	PSN34485.1	hypothetical protein	.	PYGN01001493.1:519954-546060	3178	-13.5886	7.63261	4.51504e-07	6.80143e-05	4.53808	8.50893	5.57446	4.73146	3.30834	8.73198	8.14796	8.64683	445	72	41	4322	4779	4998	12.0833	4.86227	2.80691	91.6841	72.8901	80.9298	24.1848	8.50257	5.29114	163.73	136.596	148.021	315	61	160	31.75	FB|FBgn0040732 - symbol:CG16926 species:7227 "Drosophila melanogaster" [GO:0030431 "sleep" evidence=IEP] EMBL:AE013599 Proteomes:UP000000803 GO:GO:0030431 EMBL:AY061537 EMBL:KX531872 RefSeq:NP_001286616.1 RefSeq:NP_652364.3 UniGene:Dm.3563 IntAct:Q95RA0 STRING:7227.FBpp0085687 EnsemblMetazoa:FBtr0086499 EnsemblMetazoa:FBtr0345818 GeneID:50205 KEGG:dme:Dmel_CG16926 UCSC:CG16926-RA FlyBase:FBgn0040…	127	88	120	25.98
Bger_07613-RA_mrna	gene-C0J52_07613	mRNA	.	.	.	PSN50361.1	hypothetical protein	.	PYGN01000242.1:1427735-1433126	1424	-4.83799	8.6851	0.00171709	0.0304053	6.85448	9.35791	5.75613	6.7721	8.0352	8.90972	9.28025	9.88376	506	305	1203	4890	10496	11797	30.7062	46.3402	186.474	231.511	357.272	426.326	61.4586	81.0344	351.511	413.434	669.529	779.75	1092	22	277	23.44	UNIPROTKB|Q13539 - symbol:Q13539 "Mariner transposase" species:9606 "Homo sapiens" [GO:0004803 "transposase activity" evidence=NAS] [GO:0005575 "cellular_component" evidence=ND] [GO:0006313 "transposition, DNA-mediated" evidence=NAS] InterPro:IPR036397 GO:GO:0003676 Gene3D:3.30.420.10 GO:GO:0006313 GO:GO:0004803 InterPro:IPR001888 Pfam:PF01359 EMBL:U49974 PRIDE:Q13539 Uniprot:Q13539	351	33	117	24.22
Bger_07624-RA_mrna	gene-C0J52_07624	mRNA	.	.	.	PSN50975.1	hypothetical protein	.	PYGN01000217.1:360184-391937	1923	-3.51276	6.58822	0.00268155	0.0404908	5.29456	7.20451	4.28953	5.79911	5.79503	6.83	7.29591	7.48763	177	154	251	1149	2640	2231	7.90972	17.2694	28.7408	40.2555	66.5408	59.6829	15.8313	30.1987	54.1777	71.8887	124.698	109.16	1596	10	1099	68.3	UNIPROTKB|E2QWF9 - symbol:EFHC1 "Uncharacterized protein" species:9615 "Canis lupus familiaris" [GO:0005509 "calcium ion binding" evidence=IEA] InterPro:IPR002048 PROSITE:PS50222 InterPro:IPR011992 GO:GO:0005813 GO:GO:0072686 GO:GO:0005509 SUPFAM:SSF47473 Proteomes:UP000002254 GO:GO:0021795 GO:GO:0000281 GO:GO:0000922 GO:GO:0007052 GO:GO:0043014 GO:GO:0051302 CTD:114327 eggNOG:KOG0043 eggNOG:ENOG…	688	9	420	59.88
Bger_07625-RA_mrna	gene-C0J52_07625	mRNA	.	.	RIOK1	PSN50976.1	Serine/threonine-protein kinase RIO1	.	PYGN01000217.1:397387-413542	1354	2.44844	5.31069	0.00476918	0.0581855	5.79643	4.58235	6.25901	5.51535	5.61491	4.51645	4.61005	4.62054	721	126	221	223	396	295	45.9799	20.1282	35.9854	11.0679	14.1475	11.1974	92.0291	35.1979	67.834	19.7652	26.5124	20.48	1122	43	1012	86.45	FB|FBgn0036187 - symbol:RIOK1 "RIO kinase 1" species:7227 "Drosophila melanogaster" [GO:0005524 "ATP binding" evidence=IEA] [GO:0004674 "protein serine/threonine kinase activity" evidence=IEA] [GO:0004672 "protein kinase activity" evidence=ISS] [GO:0006468 "protein phosphorylation" evidence=ISS] [GO:0005634 "nucleus" evidence=ISS] [GO:0005737 "cytoplasm" evidence=ISS] [GO:0060252 "positive regula…	585	127	498	63.59
Bger_07719-RA_mrna	gene-C0J52_07719	mRNA	.	.	.	PSN44654.1	hypothetical protein	.	PYGN01000535.1:39054-67675	1234	-2.93495	8.04317	0.0152154	0.11916	6.95032	8.61898	7.41023	7.3974	6.04331	8.5422	8.56916	8.74559	1613	472	299	3788	6405	5353	112.927	82.9471	53.473	206.959	251.58	223.224	226.023	145.048	100.799	369.589	471.461	408.277	834	31	673	77.1	ZFIN|ZDB-GENE-041212-22 - symbol:zgc:103559 "zgc:103559" species:7955 "Danio rerio" [GO:0004038 "allantoinase activity" evidence=IEA;IBA] [GO:0016787 "hydrolase activity" evidence=IEA] [GO:0000256 "allantoin catabolic process" evidence=IEA] [GO:0008270 "zinc ion binding" evidence=IEA] [GO:0005737 "cytoplasm" evidence=IBA] [GO:0016810 "hydrolase activity, acting on carbon-nitrogen (but not peptide…	459	11	296	62.31
Bger_07745-RA_mrna	gene-C0J52_07745	mRNA	.	.	zfpl1	PSN43890.1	Zinc finger protein-like 1	.	PYGN01000580.1:459288-475430	1958	2.07526	4.75795	0.0271092	0.169286	5.184	4.16684	4.73226	5.63356	5.18618	3.80276	4.63086	4.0669	244	137	163	132	402	197	10.7571	15.1147	18.3227	4.53829	9.93256	5.16562	21.5303	26.4308	34.5392	8.10451	18.6136	9.44792	993	1	976	98.29	ZFIN|ZDB-GENE-040426-1255 - symbol:zfpl1 "zinc finger protein-like 1" species:7955 "Danio rerio" [GO:0005794 "Golgi apparatus" evidence=IEA] [GO:0016192 "vesicle-mediated transport" evidence=IEA] [GO:0016020 "membrane" evidence=IEA] [GO:0046872 "metal ion binding" evidence=IEA] [GO:0016021 "integral component of membrane" evidence=IEA] InterPro:IPR001841 InterPro:IPR013083 ZFIN:ZDB-GENE-040426-12…	317	1	314	99.05
Bger_07765-RA_mrna	gene-C0J52_07765	mRNA	.	.	.	PSN41709.1	hypothetical protein	.	PYGN01000721.1:81240-133476	2147	2.65639	1.68511	0.0430367	0.225172	2.36367	1.4021	1.42081	3.13939	2.53081	1.86789	0.916215	1.4222	16	22	22	27	15	21	0.639899	2.12564	2.20721	0.817547	0.32705	0.500992	1.28076	3.71706	4.16067	1.45998	0.612893	0.916314	1638				No hit
Bger_07775-RA_mrna	gene-C0J52_07775	mRNA	.	.	foxd3-a	PSN41724.1	Forkhead box protein D3-A	.	PYGN01000721.1:509097-510485	1389	-2.35478	3.19436	0.0333356	0.193136	2.5569	3.71792	1.93755	2.48952	3.24364	3.39511	4.02318	3.73548	27	13	39	97	258	154	1.62017	2.00694	6.13416	4.66081	8.98057	5.69257	3.24277	3.5095	11.5631	8.32332	16.8296	10.4117	1389	511	1387	63.14	UNIPROTKB|Q9DEN4 - symbol:foxd3-a "Forkhead box protein D3-A" species:8355 "Xenopus laevis" [GO:0001707 "mesoderm formation" evidence=IMP] [GO:0003677 "DNA binding" evidence=IDA] [GO:0005515 "protein binding" evidence=IPI] [GO:0005634 "nucleus" evidence=IDA] [GO:0014034 "neural crest cell fate commitment" evidence=IMP] [GO:0045892 "negative regulation of transcription, DNA-templated" evidence=IMP…	371	90	367	74.93
Bger_07784-RA_mrna	gene-C0J52_07784	mRNA	.	.	ZFAND6	PSN41714.1	AN1-type zinc finger protein 6	.	PYGN01000721.1:813149-833978	2989	3.73824	8.30062	0.0329821	0.192655	7.90961	7.04994	7.24359	10.3147	6.17058	6.72817	7.15753	7.26411	1436	3584	327	1070	2397	1909	41.5079	260.062	24.0945	24.126	38.8618	32.8551	83.0782	454.765	45.4192	43.0844	72.8271	60.092	606	1	604	99.67	FB|FBgn0266410 - symbol:CG45050 species:7227 "Drosophila melanogaster" [GO:0008150 "biological_process" evidence=ND] [GO:0005575 "cellular_component" evidence=ND] [GO:0003674 "molecular_function" evidence=ND] [GO:0003677 "DNA binding" evidence=IEA] [GO:0008270 "zinc ion binding" evidence=IEA] InterPro:IPR000058 InterPro:IPR002653 Pfam:PF01428 Pfam:PF01754 PROSITE:PS51036 PROSITE:PS51039 SMART:SM0…	199	1	199	100
Bger_07806-RA_mrna	gene-C0J52_07806	mRNA	.	.	Ung	PSN50218.1	Uracil-DNA glycosylase	.	PYGN01000246.1:1077467-1093359	2385	2.81935	3.25225	0.00710595	0.0734513	3.7791	2.56763	4.53109	3.49787	3.30834	2.51377	2.63335	2.55578	211	29	41	48	88	61	7.63681	2.58258	3.78143	1.35483	1.77385	1.30407	15.2851	4.5161	7.12816	2.41946	3.3242	2.38514	1002	1	982	98	ZFIN|ZDB-GENE-040426-900 - symbol:unga "uracil DNA glycosylase a" species:7955 "Danio rerio" [GO:0044030 "regulation of DNA methylation" evidence=IMP] [GO:0045893 "positive regulation of transcription, DNA-templated" evidence=IDA] [GO:0005634 "nucleus" evidence=IEA;IBA] [GO:0006974 "cellular response to DNA damage stimulus" evidence=IEA] [GO:0016799 "hydrolase activity, hydrolyzing N-glycosyl com…	291	1	288	98.97
Bger_07815-RA_mrna	gene-C0J52_07815	mRNA	.	.	mettl14	PSN50207.1	N6-adenosine-methyltransferase subunit METTL14	.	PYGN01000246.1:1331735-1362103	3148	2.57689	4.08859	0.0398056	0.214991	4.36246	3.19208	5.26402	2.95351	4.86984	2.11671	3.95879	3.50076	357	19	130	34	246	129	9.79209	1.26621	9.07992	0.72248	3.78558	2.0945	19.5989	2.2142	17.116	1.29021	7.09418	3.83085	849	1	763	89.87	FB|FBgn0032016 - symbol:Mettl14 "Methyltransferase like 14" species:7227 "Drosophila melanogaster" [GO:0016422 "mRNA (2'-O-methyladenosine-N6-)-methyltransferase activity" evidence=ISS] [GO:0001510 "RNA methylation" evidence=ISS] [GO:0005634 "nucleus" evidence=ISS;IDA] [GO:0000381 "regulation of alternative mRNA splicing, via spliceosome" evidence=IDA;IMP] [GO:0005737 "cytoplasm" evidence=IDA] [G…	397	1	376	94.71
Bger_07825-RA_mrna	gene-C0J52_07825	mRNA	.	.	TKFC	PSN34369.1	Triokinase/FMN cyclase	.	PYGN01001509.1:157377-174302	1958	-2.72589	5.08486	0.00271351	0.0408763	4.21046	5.60766	3.80731	4.71204	4.11203	5.8683	5.11982	5.83487	124	71	75	585	571	701	5.43993	7.83484	8.42625	20.1256	14.1186	18.4224	10.888	13.7006	15.8838	35.9406	26.4584	33.6946	1461	7	1456	99.25	ZFIN|ZDB-GENE-060929-652 - symbol:tkfc "triokinase/FMN cyclase" species:7955 "Danio rerio" [GO:0004371 "glycerone kinase activity" evidence=IEA] [GO:0006071 "glycerol metabolic process" evidence=IEA] [GO:0005575 "cellular_component" evidence=ND] [GO:0005524 "ATP binding" evidence=IEA] InterPro:IPR004006 InterPro:IPR004007 InterPro:IPR012734 InterPro:IPR036117 Pfam:PF02733 Pfam:PF02734 PROSITE:PS5…	576	5	575	99.13
Bger_07826-RA_mrna	gene-C0J52_07826	mRNA	.	.	ZMPSTE24	PSN34370.1	CAAX prenyl protease 1	.	PYGN01001509.1:179857-191466	2178	-2.71999	5.90659	0.00421746	0.0541625	4.98825	6.44069	5.17472	5.39876	4.39127	6.07986	6.60592	6.63629	335	116	92	679	1630	1231	13.2923	11.5527	9.24309	21.0189	36.2592	29.0849	26.6047	20.202	17.4236	37.5357	67.9498	53.1964	1287	238	1285	81.43	UNIPROTKB|E1BMF2 - symbol:ZMPSTE24 "Uncharacterized protein" species:9913 "Bos taurus" [GO:0004222 "metalloendopeptidase activity" evidence=IEA] [GO:0006998 "nuclear envelope organization" evidence=IEA] [GO:0016021 "integral component of membrane" evidence=IEA] [GO:0030327 "prenylated protein catabolic process" evidence=IEA] [GO:0070062 "extracellular exosome" evidence=IEA] [GO:0071586 "CAAX-box …	475	16	473	96.42
Bger_07848-RA_mrna	gene-C0J52_07848	mRNA	.	.	UPB1_0	PSN41806.1	Beta-ureidopropionase	.	PYGN01000713.1:434574-456056	3199	-29.0179	10.9315	1.04645e-06	0.000135761	6.16144	11.8573	8.24132	6.20534	4.03765	12.0074	11.469	12.0955	2877	205	71	41936	47914	54694	77.72	13.8539	4.83492	883.916	726.02	879.867	155.557	24.2262	9.11402	1578.51	1360.56	1609.28	780	25	775	96.28	UNIPROTKB|E2QT84 - symbol:UPB1 "Uncharacterized protein" species:9615 "Canis lupus familiaris" [GO:0003837 "beta-ureidopropionase activity" evidence=IEA] [GO:0006807 "nitrogen compound metabolic process" evidence=IEA] [GO:0070062 "extracellular exosome" evidence=IEA] InterPro:IPR003010 Pfam:PF00795 PROSITE:PS50263 Proteomes:UP000002254 GO:GO:0006807 GO:GO:0016810 eggNOG:COG0388 Gene3D:3.60.110.10…	384	7	384	98.44
Bger_07851-RA_mrna	gene-C0J52_07851	mRNA	.	.	Coro1c	PSN41823.1	Coronin-1C	.	PYGN01000713.1:504143-534975	3878	-2.55268	5.14579	0.0208941	0.146929	4.25397	5.43915	5.00612	4.08561	3.67018	4.12836	6.10761	6.08146	297	45	54	168	1149	834	6.60353	2.47549	3.02679	2.91027	14.3553	11.0667	13.217	4.32885	5.70562	5.19719	26.9019	20.241	1917	475	1768	67.5	UNIPROTKB|E9GD19 - symbol:DAPPUDRAFT_316476 "Coronin" species:6669 "Daphnia pulex" [GO:0015629 "actin cytoskeleton" evidence=IBA] [GO:0030036 "actin cytoskeleton organization" evidence=IBA] [GO:0051015 "actin filament binding" evidence=IBA] InterPro:IPR017986 InterPro:IPR001680 InterPro:IPR015943 Pfam:PF00400 PROSITE:PS50082 PROSITE:PS50294 SMART:SM00320 Gene3D:2.130.10.10 InterPro:IPR019775 PROS…	550	1	484	88
Bger_07917-RA_mrna	gene-C0J52_07917	mRNA	.	.	vmp1	PSN51347.1	Vacuole membrane protein 1	.	PYGN01000201.1:343536-364240	7079	-2.49138	7.34979	0.0238715	0.158711	6.52901	7.85716	6.56883	6.15591	6.86229	7.80983	7.68852	8.07313	896	198	531	2276	3471	3354	10.9379	6.05824	16.5328	21.6707	23.7641	24.3829	21.8923	10.5939	31.165	38.6997	44.534	44.5963	1305	190	1276	83.3	FB|FBgn0052675 - symbol:Tango5 "Transport and Golgi organization 5" species:7227 "Drosophila melanogaster" [GO:0003674 "molecular_function" evidence=ND] [GO:0005783 "endoplasmic reticulum" evidence=IBA;IDA] [GO:0007030 "Golgi organization" evidence=IBA;IMP] [GO:0009306 "protein secretion" evidence=IMP] [GO:0000407 "phagophore assembly site" evidence=IBA] [GO:0016020 "membrane" evidence=IBA] [GO:0…	530	135	501	69.25
Bger_07931-RA_mrna	gene-C0J52_07931	mRNA	.	.	FABPM_0	PSN51340.1	Fatty acid-binding protein	.	PYGN01000201.1:1106734-1109767	516	-2.71728	8.91486	0.022215	0.151362	7.98361	9.42097	8.15746	8.30678	7.48657	9.57669	8.92159	9.76462	2714	889	821	7770	8182	10861	454.498	373.32	351.232	1015.32	768.59	1083.21	909.681	652.817	662.086	1813.16	1440.34	1981.18	516	205	472	51.94	FB|FBgn0037913 - symbol:fabp "fatty acid binding protein" species:7227 "Drosophila melanogaster" [GO:0006810 "transport" evidence=IEA] [GO:0008289 "lipid binding" evidence=IEA] [GO:0005215 "transporter activity" evidence=IEA] [GO:0007616 "long-term memory" evidence=IMP] [GO:0005829 "cytosol" evidence=IDA] [GO:0005654 "nucleoplasm" evidence=IDA] InterPro:IPR000463 InterPro:IPR031259 PRINTS:PR00178…	157	24	112	56.69
Bger_07952-RA_mrna	gene-C0J52_07952	mRNA	.	.	.	PSN39910.1	hypothetical protein	.	PYGN01000865.1:884498-896521	3833	-2.70864	9.83648	0.0243789	0.160431	8.91028	10.3582	8.63172	8.73597	9.36313	10.236	10.1102	10.7285	3774	1198	3027	12277	18671	21197	85.0921	67.7645	174.317	215.969	236.108	284.598	170.312	118.499	328.595	385.68	442.468	520.529	618	22	253	37.54	FB|FBgn0011305 - symbol:Rsf1 "Repressor splicing factor 1" species:7227 "Drosophila melanogaster" [GO:0003729 "mRNA binding" evidence=ISS;IDA;TAS] [GO:0005634 "nucleus" evidence=IDA] [GO:0048025 "negative regulation of mRNA splicing, via spliceosome" evidence=TAS] [GO:0000381 "regulation of alternative mRNA splicing, via spliceosome" evidence=IMP] [GO:0001178 "regulation of transcriptional start …	197	5	81	39.09
Bger_07990-RA_mrna	gene-C0J52_07990	mRNA	.	.	slc6a9	PSN53224.1	Sodium- and chloride-dependent glycine transporter 1	.	PYGN01000135.1:153156-179482	2246	3.44308	5.5944	0.000667589	0.0161364	6.10952	4.49529	5.22006	6.31235	6.79615	4.45322	4.29935	4.73331	346	221	507	213	316	320	13.2838	21.3053	49.7854	6.36999	6.81547	7.33087	26.5877	37.2562	93.8476	11.3756	12.7722	13.4082	1794	100	1777	93.53	UNIPROTKB|Q7Q4L1 - symbol:AgaP_AGAP008467 "Transporter" species:7165 "Anopheles gambiae" [GO:0005215 "transporter activity" evidence=IBA] [GO:0005887 "integral component of plasma membrane" evidence=IBA] [GO:0006810 "transport" evidence=IBA] InterPro:IPR000175 InterPro:IPR037272 Pfam:PF00209 PRINTS:PR00176 PROSITE:PS00610 PROSITE:PS00754 PROSITE:PS50267 GO:GO:0005887 GO:GO:0006810 GO:GO:0005215 P…	586	14	581	96.93
Bger_08010-RA_mrna	gene-C0J52_08010	mRNA	.	.	SEMA-1A	PSN57450.1	Semaphorin-1A	.	PYGN01000020.1:151698-188876	3283	4.43921	6.04703	0.0108603	0.0968287	5.68193	4.65035	4.48455	8.1551	4.40613	4.35285	4.74026	4.85793	204	800	93	198	435	350	5.36399	52.8436	6.23989	4.04677	6.4143	5.47344	10.7361	92.4067	11.7625	7.22676	12.0204	10.0109	1881	7	1879	99.57	UNIPROTKB|E9HEJ9 - symbol:DAPPUDRAFT_328717 "Putative uncharacterized protein" species:6669 "Daphnia pulex" [GO:0001755 "neural crest cell migration" evidence=IBA] [GO:0005887 "integral component of plasma membrane" evidence=IBA] [GO:0030215 "semaphorin receptor binding" evidence=IBA] [GO:0030335 "positive regulation of cell migration" evidence=IBA] [GO:0045499 "chemorepellent activity" evidence=…	666	116	666	82.73
Bger_08022-RA_mrna	gene-C0J52_08022	mRNA	.	.	.	PSN57470.1	hypothetical protein	.	PYGN01000020.1:2037537-2064884	2618	-7.20588	9.15102	2.25835e-05	0.00161307	7.03078	9.95004	7.70876	6.8977	6.48588	10.1338	9.66625	10.0501	1986	333	408	11437	13721	13240	65.5324	27.5158	34.3829	294.557	254.046	260.25	131.164	48.1163	64.8132	526.023	476.084	475.997	1542	127	1420	83.92	RGD|1307722 - symbol:Mfsd12 "major facilitator superfamily domain containing 12" species:10116 "Rattus norvegicus" [GO:0001942 "hair follicle development" evidence=ISO] [GO:0005765 "lysosomal membrane" evidence=ISO] [GO:0016021 "integral component of membrane" evidence=IEA] [GO:0043473 "pigmentation" evidence=ISO] RGD:1307722 GO:GO:0016021 Proteomes:UP000002494 GO:GO:0005765 CDD:cd06174 InterPro:…	476	16	460	93.49
Bger_08025-RA_mrna	gene-C0J52_08025	mRNA	.	.	IDH1	PSN57464.1	Isocitrate dehydrogenase [NADP] cytoplasmic	.	PYGN01000020.1:2125376-2128346	1320	-2.82957	5.30655	0.00250483	0.0385549	4.41173	5.77664	4.61988	4.43256	4.18276	4.98733	6.33813	6.00445	225	58	79	313	1351	790	14.7305	9.37316	13.206	15.9828	49.5893	30.7671	29.4831	16.3907	24.8939	28.5423	92.9306	56.273	1320	94	1312	92.35	FB|FBgn0001248 - symbol:Idh "Isocitrate dehydrogenase" species:7227 "Drosophila melanogaster" [GO:0006102 "isocitrate metabolic process" evidence=IDA] [GO:0004450 "isocitrate dehydrogenase (NADP+) activity" evidence=ISS;IDA] [GO:0006099 "tricarboxylic acid cycle" evidence=ISS] [GO:0006097 "glyoxylate cycle" evidence=ISS] [GO:0005739 "mitochondrion" evidence=ISS;IDA] [GO:0051287 "NAD binding" evid…	479	67	471	84.55
Bger_08081-RA_mrna	gene-C0J52_08081	mRNA	.	.	.	PSN48357.1	hypothetical protein	.	PYGN01000333.1:402756-403622	867	2.2742	3.68402	0.0345761	0.197662	4.04999	3.12054	4.87825	3.19639	4.07532	2.86423	3.27711	3.22029	271	23	73	64	147	104	26.9284	5.56851	18.4219	4.97131	8.2054	6.14029	53.8974	9.73757	34.7261	8.87781	15.377	11.2306	867				No hit
Bger_08125-RA_mrna	gene-C0J52_08125	mRNA	.	.	.	PSN50938.1	hypothetical protein	.	PYGN01000218.1:39063-58802	2007	3.42685	5.51912	0.00026133	0.00888381	6.11303	4.42801	6.64334	5.77124	5.92451	4.54706	4.5639	4.17308	944	151	275	228	383	213	40.6305	16.248	30.2138	7.65163	9.24994	5.44724	81.3221	28.4127	56.9543	13.6644	17.3344	9.96299	375				No hit
Bger_08185-RA_mrna	gene-C0J52_08185	mRNA	.	.	.	PSN47802.1	hypothetical protein	.	PYGN01000356.1:1365706-1366167	462	2.73887	2.13015	0.0156014	0.120654	2.84887	1.64644	2.78047	2.6613	3.10483	1.24736	1.44104	2.25092	56	15	35	14	29	47	10.4218	6.88919	16.2565	1.90025	3.03855	5.13837	20.8592	12.047	30.6442	3.39348	5.69426	9.39808	462				No hit
Bger_08236-RA_mrna	gene-C0J52_08236	mRNA	.	.	.	PSN38143.1	hypothetical protein	.	PYGN01001048.1:804246-815947	2475	3.88554	7.02516	0.0220332	0.150831	6.72871	5.76202	5.04787	9.03445	6.1038	5.76533	5.63618	5.88455	306	1474	312	544	824	726	10.6836	129.166	27.764	14.803	16.1225	15.0808	21.3833	225.87	52.3362	26.4353	30.2137	27.5828	2475				No hit
Bger_08305-RA_mrna	gene-C0J52_08305	mRNA	.	.	.	PSN52253.1	hypothetical protein	.	PYGN01000168.1:1040343-1042862	931	2.86272	10.6848	0.0179666	0.134054	11.2194	9.72316	10.8225	11.5916	11.244	9.90231	9.4411	9.82606	17264	8689	11161	9740	11736	11334	1602.54	2024.36	2646.46	705.409	610.997	626.485	3207.5	3539.97	4988.7	1259.72	1145.01	1145.84	240				No hit
Bger_08321-RA_mrna	gene-C0J52_08321	mRNA	.	.	.	PSN52288.1	hypothetical protein	.	PYGN01000168.1:1678033-1710816	989	3.15641	7.85685	0.01869	0.137196	8.1368	6.78888	6.5941	8.8086	9.0077	7.12905	6.77361	6.46397	912	1260	2365	1416	1833	1091	79.6886	276.246	527.852	96.5359	89.8268	56.7213	159.497	483.066	995.024	172.395	168.336	103.743	306	1	277	90.52	FB|FBgn0265052 - symbol:St3 "Sulfotransferase 3" species:7227 "Drosophila melanogaster" [GO:0006805 "xenobiotic metabolic process" evidence=IDA] [GO:0051923 "sulfation" evidence=IDA] [GO:0005829 "cytosol" evidence=NAS] [GO:0008146 "sulfotransferase activity" evidence=IDA] [GO:0042742 "defense response to bacterium" evidence=IMP] InterPro:IPR000863 Pfam:PF00685 InterPro:IPR027417 EMBL:AE013599 Pro…	526	205	297	17.68
Bger_08322-RA_mrna	gene-C0J52_08322	mRNA	.	.	SULT1B1_0	PSN52285.1	Sulfotransferase family cytosolic 1B member 1	.	PYGN01000168.1:1718294-1730864	1128	2.7912	6.78859	0.049802	0.24561	6.77802	5.81051	4.9728	8.39007	6.9712	5.94615	5.14415	6.34123	290	942	573	618	581	1001	22.1992	181.123	112.144	36.8861	24.9309	45.6507	44.4319	316.726	211.396	65.8714	46.7206	83.495	852	121	829	83.22	FB|FBgn0034887 - symbol:St1 "Sulfotransferase 1" species:7227 "Drosophila melanogaster" [GO:0006805 "xenobiotic metabolic process" evidence=IDA] [GO:0008146 "sulfotransferase activity" evidence=IDA] [GO:0005829 "cytosol" evidence=NAS] [GO:0051923 "sulfation" evidence=IDA] InterPro:IPR000863 Pfam:PF00685 InterPro:IPR027417 EMBL:AE013599 Proteomes:UP000000803 SUPFAM:SSF52540 GO:GO:0005829 GO:GO:000…	338	47	321	81.36
Bger_08330-RA_mrna	gene-C0J52_08330	mRNA	.	.	.	PSN52263.1	hypothetical protein	.	PYGN01000168.1:1895080-1895716	297	-4.90385	2.45875	0.00299606	0.0434993	1.40186	3.03299	0.95867	2.18609	1.06083	4.10387	2.60558	2.38953	9	10	5	165	86	53	2.51227	7.05757	3.45169	37.3258	14.0119	9.03783	5.02832	12.3415	6.50658	66.6567	26.2583	16.5302	297	4	280	93.27	FB|FBgn0265052 - symbol:St3 "Sulfotransferase 3" species:7227 "Drosophila melanogaster" [GO:0006805 "xenobiotic metabolic process" evidence=IDA] [GO:0051923 "sulfation" evidence=IDA] [GO:0005829 "cytosol" evidence=NAS] [GO:0008146 "sulfotransferase activity" evidence=IDA] [GO:0042742 "defense response to bacterium" evidence=IMP] InterPro:IPR000863 Pfam:PF00685 InterPro:IPR027417 EMBL:AE013599 Pro…	526	208	300	17.68
Bger_08332-RA_mrna	gene-C0J52_08332	mRNA	.	.	.	PSN52265.1	hypothetical protein	.	PYGN01000168.1:1939148-1960991	1588	-2.86168	3.67628	0.00710556	0.0734513	2.80583	4.26387	2.71288	3.54252	2.16209	4.44674	3.98597	4.35891	53	30	16	212	251	244	2.85475	3.97206	2.10737	8.99305	7.63303	7.89428	5.71379	6.94587	3.97248	16.0599	14.3043	14.4386	573	22	550	92.32	FB|FBgn0034887 - symbol:St1 "Sulfotransferase 1" species:7227 "Drosophila melanogaster" [GO:0006805 "xenobiotic metabolic process" evidence=IDA] [GO:0008146 "sulfotransferase activity" evidence=IDA] [GO:0005829 "cytosol" evidence=NAS] [GO:0051923 "sulfation" evidence=IDA] InterPro:IPR000863 Pfam:PF00685 InterPro:IPR027417 EMBL:AE013599 Proteomes:UP000000803 SUPFAM:SSF52540 GO:GO:0005829 GO:GO:000…	338	79	321	71.89
Bger_08336-RA_mrna	gene-C0J52_08336	mRNA	.	.	.	PSN52269.1	hypothetical protein	.	PYGN01000168.1:2049247-2059759	1320	4.31449	6.41683	0.014014	0.113198	6.04181	5.04495	4.63213	8.51014	4.98317	5.2775	4.95629	4.90106	227	1024	141	385	508	361	14.8109	168.243	23.5168	19.6586	18.6443	14.0358	29.644	294.203	44.3302	35.1066	34.9394	25.6714	1218	583	1198	50.57	FB|FBgn0034887 - symbol:St1 "Sulfotransferase 1" species:7227 "Drosophila melanogaster" [GO:0006805 "xenobiotic metabolic process" evidence=IDA] [GO:0008146 "sulfotransferase activity" evidence=IDA] [GO:0005829 "cytosol" evidence=NAS] [GO:0051923 "sulfation" evidence=IDA] InterPro:IPR000863 Pfam:PF00685 InterPro:IPR027417 EMBL:AE013599 Proteomes:UP000000803 SUPFAM:SSF52540 GO:GO:0005829 GO:GO:000…	338	115	320	60.95
Bger_08341-RA_mrna	gene-C0J52_08341	mRNA	.	.	y_1	PSN56464.1	Protein yellow	.	PYGN01000042.1:305345-328968	1975	-2.65087	7.24364	0.0323384	0.190171	6.23242	7.69935	5.32943	7.03293	6.33489	7.0296	7.80527	8.26317	374	366	367	1321	3765	3828	16.3626	40.131	40.9707	45.0784	92.387	99.741	32.7498	70.1764	77.2314	80.5014	173.134	182.426	1197	52	1171	93.57	UNIPROTKB|Q7QJJ7 - symbol:AgaP_AGAP007549 "AGAP007549-PA" species:7165 "Anopheles gambiae" [GO:0042438 "melanin biosynthetic process" evidence=IBA] [GO:0048067 "cuticle pigmentation" evidence=IBA] Gene3D:2.120.10.30 InterPro:IPR011042 Proteomes:UP000007062 GO:GO:0042438 EMBL:AAAB01008807 GO:GO:0048067 OrthoDB:EOG091G140M InterPro:IPR017996 PANTHER:PTHR10009 Pfam:PF03022 PRINTS:PR01366 HOGENOM:HOG…	507	96	476	75.15
Bger_08362-RA_mrna	gene-C0J52_08362	mRNA	.	.	.	PSN56453.1	hypothetical protein	.	PYGN01000042.1:1672856-1688159	4524	3.13721	3.80665	0.0031436	0.0450087	4.35945	2.87843	5.05699	3.82146	4.19991	2.32885	3.40345	2.903	308	37	80	41	162	81	5.87167	1.76597	3.88945	0.605045	1.73059	0.911848	11.7522	3.08812	7.33179	1.08049	3.24313	1.66777	3528				No hit
Bger_08433-RA_mrna	gene-C0J52_08433	mRNA	.	.	.	PSN56476.1	hypothetical protein	.	PYGN01000041.1:339283-345153	1215	3.13412	3.68477	0.00267414	0.0404751	4.29117	2.77807	4.49129	4.71204	3.67018	2.30039	3.32898	2.70483	205	71	54	40	153	69	14.5295	12.5182	9.70578	2.19077	6.08866	2.91211	29.0808	21.8904	18.2958	3.91229	11.4102	5.32625	1215	181	1132	78.35	UNIPROTKB|Q5TMI1 - symbol:AgaP_AGAP011646 "AGAP011646-PA" species:7165 "Anopheles gambiae" [GO:0005887 "integral component of plasma membrane" evidence=IBA] [GO:0007216 "G-protein coupled glutamate receptor signaling pathway" evidence=IBA] [GO:0008066 "glutamate receptor activity" evidence=IBA] [GO:0051966 "regulation of synaptic transmission, glutamatergic" evidence=IBA] InterPro:IPR017978 Pfam:…	482	91	410	66.39
Bger_08443-RA_mrna	gene-C0J52_08443	mRNA	.	.	.	PSN56493.1	hypothetical protein	.	PYGN01000041.1:1082925-1088989	1676	3.17957	5.13488	0.00647946	0.0695776	5.71453	3.81397	5.40276	6.25984	5.48099	5.1517	3.38723	2.903	394	213	201	352	160	81	20.2655	27.517	26.4334	14.1574	4.62124	2.46225	40.5615	48.1185	49.828	25.2823	8.66022	4.50345	735				No hit
Bger_08447-RA_mrna	gene-C0J52_08447	mRNA	.	.	.	PSN56489.1	hypothetical protein	.	PYGN01000041.1:1160578-1171040	549	2.33621	3.18742	0.027062	0.169157	3.67834	2.67145	3.98019	4.14472	2.91012	2.84465	2.67403	2.49566	141	47	30	63	91	58	22.1742	18.3938	11.8568	7.71589	7.97183	5.38864	44.3817	32.165	22.3506	13.7791	14.9392	9.85583	276				No hit
Bger_08451-RA_mrna	gene-C0J52_08451	mRNA	.	.	Inpp5j	PSN56506.1	Phosphatidylinositol 4	.	PYGN01000041.1:711552-751508	1203	2.58927	3.00267	0.0300388	0.180928	3.43501	2.35076	4.27398	2.48952	3.54152	1.78814	2.91933	2.34479	175	13	49	25	111	51	12.5349	2.25833	8.81416	1.37741	4.46703	2.14869	25.0886	3.9491	16.6151	2.45979	8.37123	3.92996	1203	46	955	75.64	FB|FBgn0030761 - symbol:CG9784 species:7227 "Drosophila melanogaster" [GO:0046030 "inositol trisphosphate phosphatase activity" evidence=NAS] [GO:0016311 "dephosphorylation" evidence=NAS] [GO:0046856 "phosphatidylinositol dephosphorylation" evidence=IEA] InterPro:IPR000300 SMART:SM00128 InterPro:IPR005135 Pfam:PF03372 Proteomes:UP000000803 GO:GO:0016311 EMBL:AE014298 Gene3D:3.60.10.10 InterPro:IP…	519	32	342	59.92
Bger_08469-RA_mrna	gene-C0J52_08469	mRNA	.	.	.	PSN49749.1	hypothetical protein	.	PYGN01000263.1:320708-340092	882	-5.32921	4.80012	2.74991e-07	5.14153e-05	3.24159	5.55373	3.49491	2.95351	3.27635	5.75226	5.57126	5.33766	98	19	40	539	787	493	9.52213	4.62543	9.9145	41.1583	43.2161	28.739	19.0586	8.08841	18.6892	73.5008	80.9871	52.5636	366				No hit
Bger_08477-RA_mrna	gene-C0J52_08477	mRNA	.	.	metrnl	PSN49762.1	Meteorin-like protein	.	PYGN01000263.1:1168702-1189357	4863	3.54867	3.82411	0.0361836	0.201142	3.52472	2.82274	1.58105	5.88829	3.10483	2.72125	2.44249	3.30447	19	164	35	57	75	111	0.3271	7.30455	1.57004	0.77813	0.745613	1.17372	0.654693	12.7733	2.95959	1.38959	1.39728	2.14674	834	7	832	99.04	ZFIN|ZDB-GENE-040426-1917 - symbol:metrnl "meteorin, glial cell differentiation regulator-like" species:7955 "Danio rerio" [GO:0009409 "response to cold" evidence=ISS] [GO:0050873 "brown fat cell differentiation" evidence=ISS] [GO:0005179 "hormone activity" evidence=IEA;ISS] [GO:0014850 "response to muscle activity" evidence=ISS] [GO:0090336 "positive regulation of brown fat cell differentiation"…	286	26	285	90.91
Bger_08481-RA_mrna	gene-C0J52_08481	mRNA	.	.	.	PSN49741.1	hypothetical protein	.	PYGN01000263.1:1457936-1477098	3865	2.70518	4.39761	0.00384483	0.0511025	4.89546	3.6028	5.52276	4.35958	4.80406	3.312	3.89713	3.59927	429	55	124	91	235	139	9.57907	3.05226	7.02688	1.58224	2.93996	1.84079	19.1726	5.33744	13.246	2.82558	5.5095	3.3668	3441	217	2497	66.29	UNIPROTKB|F1NGS0 - symbol:ANKRD27 "Uncharacterized protein" species:9031 "Gallus gallus" [GO:0000149 "SNARE binding" evidence=IEA] [GO:0005085 "guanyl-nucleotide exchange factor activity" evidence=IEA] [GO:0005764 "lysosome" evidence=IEA] [GO:0005769 "early endosome" evidence=IEA] [GO:0005770 "late endosome" evidence=IEA] [GO:0005829 "cytosol" evidence=IEA] [GO:0005886 "plasma membrane" evidence=…	1063	64	764	65.95
Bger_08496-RA_mrna	gene-C0J52_08496	mRNA	.	.	.	PSN42374.1	hypothetical protein	.	PYGN01000677.1:164176-171075	2444	3.08835	5.30986	0.0112843	0.0993553	5.62944	4.14768	6.75398	4.43256	5.70177	3.43493	5.15617	3.85195	1020	58	235	100	586	168	36.0579	5.08879	21.1526	2.73793	11.6217	3.51984	72.17	8.89868	39.8735	4.88943	21.7792	6.43779	1701				No hit
Bger_08508-RA_mrna	gene-C0J52_08508	mRNA	.	.	.	PSN42389.1	hypothetical protein	.	PYGN01000677.1:464541-465137	597	3.35679	6.05516	0.00348721	0.0475713	6.51882	4.8598	7.37877	5.63356	6.54413	4.19945	5.59969	4.78026	1578	137	425	177	803	331	228.358	49.6836	156.951	19.9122	65.1298	28.5272	457.059	86.8808	295.859	35.5593	122.053	52.1762	597				No hit
Bger_08509-RA_mrna	gene-C0J52_08509	mRNA	.	.	.	PSN42390.1	hypothetical protein	.	PYGN01000677.1:469422-473938	1441	2.74007	6.22387	0.0178705	0.13377	6.59333	5.21972	7.53943	5.72356	6.51701	4.49149	6.00904	5.15861	1765	146	417	219	1072	434	105.84	21.846	63.8394	10.2306	36.0408	15.4675	211.839	38.2018	120.34	18.2699	67.5406	28.29	894				No hit
Bger_08511-RA_mrna	gene-C0J52_08511	mRNA	.	.	.	PSN42357.1	hypothetical protein	.	PYGN01000677.1:502198-524151	2356	-2.33033	3.635	0.0180599	0.134581	3.03392	4.15418	2.64195	3.35499	3.10483	4.05359	4.34205	4.0669	50	26	35	159	326	197	1.81884	2.37371	3.23142	4.54834	6.68874	4.29732	3.64043	4.15087	6.09137	8.12247	12.5347	7.85979	2271	1567	2221	28.84	UNIPROTKB|G3X7V0 - symbol:G3X7V0 "E3 ubiquitin-protein ligase" species:9913 "Bos taurus" [GO:0005634 "nucleus" evidence=IBA] [GO:0005737 "cytoplasm" evidence=IBA] [GO:0006915 "apoptotic process" evidence=IBA] [GO:0007275 "multicellular organism development" evidence=IEA] [GO:0008270 "zinc ion binding" evidence=IEA] [GO:0016874 "ligase activity" evidence=IEA] [GO:0043161 "proteasome-mediated ubiqu…	281	31	279	88.61
Bger_08512-RA_mrna	gene-C0J52_08512	mRNA	.	.	.	PSN42360.1	hypothetical protein	.	PYGN01000677.1:525274-529442	1555	3.19119	5.23084	0.00720588	0.0739713	5.66435	3.99205	6.56724	4.71204	5.71377	2.99431	5.05969	3.92215	895	71	237	71	547	177	49.7295	9.87364	33.5436	3.03797	17.024	5.84737	99.534	17.2659	63.2312	5.42524	31.903	10.6948	804	34	613	72.14	FB|FBgn0259794 - symbol:sinah "sina homologue" species:7227 "Drosophila melanogaster" [GO:0005515 "protein binding" evidence=IPI] [GO:0006511 "ubiquitin-dependent protein catabolic process" evidence=IEA] [GO:0008270 "zinc ion binding" evidence=ISM;IEA] [GO:0004842 "ubiquitin-protein transferase activity" evidence=ISS] [GO:0010498 "proteasomal protein catabolic process" evidence=IDA] [GO:0045676 "…	351	100	296	56.13
Bger_08517-RA_mrna	gene-C0J52_08517	mRNA	.	.	.	PSN42363.1	hypothetical protein	.	PYGN01000677.1:572270-577022	1240	2.90818	6.94382	0.0449911	0.230466	7.13848	5.68659	8.4499	5.76183	7.20369	4.42053	6.83917	5.80008	3326	150	674	208	1919	684	231.776	26.1404	119.905	11.3047	74.9934	28.349	463.901	45.7112	226.026	20.188	140.538	51.8503	1140				No hit
Bger_08522-RA_mrna	gene-C0J52_08522	mRNA	.	.	.	PSN42347.1	hypothetical protein	.	PYGN01000677.1:655692-662401	2303	2.94256	7.1674	0.0356498	0.200445	7.42509	5.99695	8.61098	6.14147	7.52281	4.96484	6.92593	6.10009	3720	196	842	308	2039	845	139.561	18.4214	80.7104	9.0173	42.9141	18.8612	279.332	32.2132	152.143	16.1032	80.4212	34.4972	1599				No hit
Bger_08527-RA_mrna	gene-C0J52_08527	mRNA	.	.	.	PSN42344.1	hypothetical protein	.	PYGN01000677.1:754337-777817	1557	3.06187	5.17634	0.00346959	0.0474849	5.62991	4.12147	6.46822	4.8066	5.61491	3.32619	4.68494	4.35328	835	76	221	92	418	243	46.3361	10.5244	31.2094	3.97654	12.9888	8.00236	92.742	18.4039	58.8311	7.10133	24.341	14.6363	1557	532	1123	38.02	FB|FBgn0003410 - symbol:sina "seven in absentia" species:7227 "Drosophila melanogaster" [GO:0005737 "cytoplasm" evidence=IDA] [GO:0005634 "nucleus" evidence=IDA] [GO:0045676 "regulation of R7 cell differentiation" evidence=IMP] [GO:0005515 "protein binding" evidence=IPI] [GO:0006511 "ubiquitin-dependent protein catabolic process" evidence=IPI] [GO:0007465 "R7 cell fate commitment" evidence=TAS] […	314	72	265	61.78
Bger_08532-RA_mrna	gene-C0J52_08532	mRNA	.	.	.	PSN52312.1	hypothetical protein	.	PYGN01000167.1:616538-626089	3549	-2.45073	6.91253	0.0209431	0.147111	6.12095	7.41163	6.45276	5.98042	5.92966	7.23999	7.33131	7.66358	826	175	276	1530	2706	2522	20.1029	10.6523	17.1522	29.0518	36.9507	36.567	40.236	18.6275	32.3326	51.881	69.2458	66.8811	276				No hit
Bger_08539-RA_mrna	gene-C0J52_08539	mRNA	.	.	.	PSN52309.1	hypothetical protein	.	PYGN01000167.1:1339789-1343538	2512	3.52872	4.80385	0.0110179	0.0979491	4.99914	3.5006	6.31518	3.25122	5.43102	2.60968	4.55303	3.33909	750	24	194	52	380	114	25.791	2.00145	17.0071	1.37829	7.32532	2.33287	51.6209	3.4999	32.0592	2.46136	13.7277	4.26682	1257				No hit
Bger_08545-RA_mrna	gene-C0J52_08545	mRNA	.	.	DBI_1	PSN52303.1	Acyl-CoA-binding protein	.	PYGN01000167.1:1481166-1486229	914	-2.34381	7.48333	0.0478768	0.240215	6.6565	7.93688	6.70408	7.29021	5.9752	8.32582	7.5221	7.96273	985	438	285	3259	3091	3106	93.0854	103.876	68.8224	240.383	163.912	174.851	186.311	181.647	129.733	429.278	307.172	319.803	267	13	265	94.76	FB|FBgn0031992 - symbol:CG8498 species:7227 "Drosophila melanogaster" [GO:0000062 "fatty-acyl-CoA binding" evidence=IEA] InterPro:IPR000582 InterPro:IPR035984 Pfam:PF00887 PRINTS:PR00689 PROSITE:PS51228 Proteomes:UP000000803 EMBL:AE014134 Gene3D:1.20.80.10 InterPro:IPR014352 GO:GO:0000062 eggNOG:KOG0817 eggNOG:COG4281 GeneTree:ENSGT00840000129776 OrthoDB:EOG091G0NXJ InterPro:IPR022408 SUPFAM:SSF4…	90	7	89	92.22
Bger_08547-RA_mrna	gene-C0J52_08547	mRNA	.	.	Dbi_0	PSN52301.1	Acyl-CoA-binding protein	.	PYGN01000167.1:1512525-1514858	643	-3.16285	4.99625	0.00585023	0.0660567	3.69625	5.60006	2.54162	4.97893	3.56819	5.54346	5.42997	5.82676	46	86	50	465	712	697	6.15736	28.8646	16.9631	48.7105	53.6004	55.7589	12.324	50.475	31.9761	86.9876	100.447	101.983	249	1	247	99.2	FB|FBgn0010387 - symbol:Dbi "Diazepam-binding inhibitor" species:7227 "Drosophila melanogaster" [GO:0042049 "cellular acyl-CoA homeostasis" evidence=ISS] [GO:0000062 "fatty-acyl-CoA binding" evidence=IEA;ISS] InterPro:IPR000582 InterPro:IPR035984 Pfam:PF00887 PRINTS:PR00689 PROSITE:PS51228 Proteomes:UP000000803 EMBL:AE014296 Gene3D:1.20.80.10 InterPro:IPR014352 GO:GO:0005623 GO:GO:0000062 eggNOG:…	86	5	86	95.35
Bger_08554-RA_mrna	gene-C0J52_08554	mRNA	.	.	ATIC	PSN50419.1	Bifunctional purine biosynthesis protein PURH	.	PYGN01000239.1:112552-131417	3435	-3.61947	6.26135	0.00189825	0.0320936	4.96004	6.78357	5.75053	4.35958	4.77	5.85369	7.2518	7.24522	504	55	121	579	2560	1884	12.6579	3.47062	7.7557	11.3474	36.1145	28.2197	25.3349	6.06901	14.6198	20.2643	67.6787	51.6139	1716	7	1714	99.53	FB|FBgn0039241 - symbol:CG11089 species:7227 "Drosophila melanogaster" [GO:0004643 "phosphoribosylaminoimidazolecarboxamide formyltransferase activity" evidence=IEA] [GO:0003937 "IMP cyclohydrolase activity" evidence=IEA] [GO:0006164 "purine nucleotide biosynthetic process" evidence=IEA] [GO:0042060 "wound healing" evidence=IMP] HAMAP:MF_00139 InterPro:IPR002695 InterPro:IPR016193 Pfam:PF01808 PI…	590	2	590	99.83
Bger_08560-RA_mrna	gene-C0J52_08560	mRNA	.	.	.	PSN50406.1	hypothetical protein	.	PYGN01000239.1:694387-714519	1032	5.74857	5.4521	0.00133629	0.0260576	5.4711	3.70711	3.04153	6.17021	7.20157	2.92142	4.18203	4.01788	69	200	673	67	290	190	5.70281	41.9997	143.83	4.33562	13.6196	9.43777	11.4142	73.4442	271.126	7.74259	25.5231	17.2617	498	4	493	98.39	UNIPROTKB|F5HMA4 - symbol:AgaP_AGAP013061 "AGAP013061-PA" species:7165 "Anopheles gambiae" [GO:0005615 "extracellular space" evidence=IBA] [GO:0007623 "circadian rhythm" evidence=IBA] [GO:0032504 "multicellular organism reproduction" evidence=IBA] GO:GO:0007623 GO:GO:0005615 GO:GO:0032504 Proteomes:UP000007062 EMBL:AAAB01008987 InterPro:IPR010562 Pfam:PF06585 SMART:SM00700 RefSeq:XP_003435987.1 P…	249	90	249	64.26
Bger_08570-RA_mrna	gene-C0J52_08570	mRNA	.	.	.	PSN50402.1	hypothetical protein	.	PYGN01000239.1:1093170-1139049	3036	-4.49572	5.81176	0.0247349	0.161272	3.11172	6.49802	0.793977	5.80828	2.73289	6.33267	6.89615	6.26524	7	155	26	811	1997	949	0.198275	11.0636	1.83448	18.012	31.884	16.0743	0.396848	19.3467	3.45807	32.166	59.7507	29.3999	3036	616	3013	78.99	UNIPROTKB|E1B9Z9 - symbol:TMPRSS9 "Uncharacterized protein" species:9913 "Bos taurus" [GO:0004252 "serine-type endopeptidase activity" evidence=IEA] [GO:0006508 "proteolysis" evidence=IEA] [GO:0016021 "integral component of membrane" evidence=IEA] InterPro:IPR001254 InterPro:IPR001314 InterPro:IPR002172 InterPro:IPR018114 InterPro:IPR036055 Pfam:PF00057 Pfam:PF00089 PRINTS:PR00722 PROSITE:PS00134…	1095	235	1089	78.08
Bger_08589-RA_mrna	gene-C0J52_08589	mRNA	.	.	.	PSN51000.1	hypothetical protein	.	PYGN01000216.1:879096-913216	2127	2.33226	3.41477	0.0309458	0.184889	3.90869	2.81759	3.18147	4.43256	4.11203	2.58629	3.37082	2.49566	77	58	75	51	158	58	3.11257	5.86669	7.75264	1.59708	3.58699	1.39205	6.22982	10.259	14.6141	2.85208	6.72202	2.54606	1206	121	970	70.48	UNIPROTKB|C3XVB1 - symbol:BRAFLDRAFT_86999 "Putative uncharacterized protein" species:7739 "Branchiostoma floridae" [GO:0005504 "fatty acid binding" evidence=IBA] [GO:0005887 "integral component of plasma membrane" evidence=IBA] [GO:0008527 "taste receptor activity" evidence=IBA] [GO:0046879 "hormone secretion" evidence=IBA] [GO:0032870 "cellular response to hormone stimulus" evidence=IBA] [GO:00…	379	96	377	74.41
Bger_08590-RA_mrna	gene-C0J52_08590	mRNA	.	.	TRF	PSN50992.1	Transferrin	.	PYGN01000216.1:946447-1015015	1524	-3.98331	9.429	0.00505789	0.059987	7.90996	10.0296	8.93681	7.14937	7.64371	9.39555	10.1304	10.5629	4665	397	916	6852	18935	18897	264.502	56.4771	132.688	303.146	602.254	638.09	529.401	98.7605	250.123	541.36	1128.63	1167.07	1524	10	955	62.07	FB|FBgn0022355 - symbol:Tsf1 "Transferrin 1" species:7227 "Drosophila melanogaster" [GO:0005615 "extracellular space" evidence=IEA] [GO:0009620 "response to fungus" evidence=IEP] [GO:0005576 "extracellular region" evidence=IDA] [GO:0042048 "olfactory behavior" evidence=IMP] [GO:0005886 "plasma membrane" evidence=IDA] [GO:0005785 "signal recognition particle receptor complex" evidence=IBA] [GO:000…	641	35	467	67.55
Bger_08593-RA_mrna	gene-C0J52_08593	mRNA	.	.	mad2l1-1	PSN50993.1	Mitotic spindle assembly checkpoint protein MAD2A	.	PYGN01000216.1:1072575-1082055	557	2.80961	3.93166	0.00471222	0.0576069	4.41877	3.16281	5.02017	3.58582	4.65031	3.11362	3.20492	3.16988	300	31	111	78	139	100	46.5334	11.8255	43.6223	9.41733	12.0587	9.16707	93.1368	20.6791	82.2299	16.8176	22.5981	16.7666	489	1	481	98.36	FB|FBgn0035640 - symbol:mad2 "mad2" species:7227 "Drosophila melanogaster" [GO:0005634 "nucleus" evidence=IDA] [GO:0007094 "mitotic spindle assembly checkpoint" evidence=IMP;IDA] [GO:0000776 "kinetochore" evidence=IDA] [GO:0000922 "spindle pole" evidence=IDA] [GO:0005828 "kinetochore microtubule" evidence=IDA] [GO:0005635 "nuclear envelope" evidence=IDA] [GO:0005737 "cytoplasm" evidence=IDA] [GO:…	207	1	204	98.55
Bger_08595-RA_mrna	gene-C0J52_08595	mRNA	.	.	.	PSN50995.1	hypothetical protein	.	PYGN01000216.1:1131934-1154550	1677	-2.37613	4.53786	0.0183622	0.135889	3.79321	4.96279	3.27818	4.45609	3.64535	4.50403	4.73706	5.64727	83	59	53	221	434	614	4.27733	7.59423	6.90679	8.86651	12.533	18.8363	8.5611	13.2799	13.0196	15.8339	23.4869	34.4515	1302	82	1294	93.16	UNIPROTKB|Q5TN57 - symbol:AgaP_AGAP012296 "AGAP012296-PA" species:7165 "Anopheles gambiae" [GO:0016491 "oxidoreductase activity" evidence=IBA] InterPro:IPR001128 InterPro:IPR002403 InterPro:IPR017972 InterPro:IPR036396 Pfam:PF00067 PRINTS:PR00385 PRINTS:PR00465 PROSITE:PS00086 GO:GO:0016021 GO:GO:0016491 GO:GO:0005506 GO:GO:0004497 GO:GO:0020037 Gene3D:1.10.630.10 SUPFAM:SSF48264 eggNOG:COG2124 P…	545	11	542	97.61
Bger_08596-RA_mrna	gene-C0J52_08596	mRNA	.	.	.	PSN50998.1	hypothetical protein	.	PYGN01000216.1:1158943-1165178	534	-2.73253	7.37685	0.0172925	0.130712	6.4771	7.84262	6.25109	6.4593	6.7209	8.52577	7.40967	7.59241	717	245	481	3745	2858	2400	115.879	99.3627	198.47	472.843	259.396	231.241	231.933	173.754	374.124	844.407	486.109	422.941	252				No hit
Bger_08607-RA_mrna	gene-C0J52_08607	mRNA	.	.	Eya1	PSN54252.1	Eyes absent 1	.	PYGN01000103.1:98726-129640	2320	2.1231	4.36895	0.0198982	0.142447	4.83709	3.80256	4.91381	4.54655	5.05091	4.15245	3.69455	3.56067	278	63	148	171	202	135	10.3392	5.84585	13.9883	4.951	4.22054	2.97266	20.694	10.2225	26.3686	8.84154	7.9093	5.43699	2037	1195	2035	41.29	ZFIN|ZDB-GENE-990712-18 - symbol:eya1 "EYA transcriptional coactivator and phosphatase 1" species:7955 "Danio rerio" [GO:0021984 "adenohypophysis development" evidence=IGI;IMP] [GO:0048840 "otolith development" evidence=IMP] [GO:0042471 "ear morphogenesis" evidence=IEA;IMP] [GO:0071600 "otic vesicle morphogenesis" evidence=IMP] [GO:0005634 "nucleus" evidence=IBA] [GO:0045739 "positive regulation …	609	340	609	44.33
Bger_08612-RA_mrna	gene-C0J52_08612	mRNA	.	.	.	PSN54260.1	hypothetical protein	.	PYGN01000103.1:556233-594024	3340	4.94984	4.86378	0.00186915	0.0319058	4.90769	3.41947	3.36882	6.87606	4.47821	3.69756	3.44321	3.11765	89	328	98	122	167	96	2.27752	21.2867	6.43019	2.44299	2.42037	1.47308	4.55846	37.2238	12.1212	4.36272	4.53578	2.69426	2640	67	2605	96.17	UNIPROTKB|Q7PRZ0 - symbol:AgaP_AGAP000129 "AGAP000129-PA" species:7165 "Anopheles gambiae" [GO:0005737 "cytoplasm" evidence=IBA] [GO:0005886 "plasma membrane" evidence=IBA] [GO:0006508 "proteolysis" evidence=IBA] [GO:0008270 "zinc ion binding" evidence=IBA] [GO:0042277 "peptide binding" evidence=IBA] [GO:0043171 "peptide catabolic process" evidence=IBA] [GO:0070006 "metalloaminopeptidase activity…	953	29	938	95.49
Bger_08627-RA_mrna	gene-C0J52_08627	mRNA	.	.	timm23	PSN48419.1	Mitochondrial import inner membrane translocase subunit Tim23	.	PYGN01000328.1:749710-768641	2042	-2.17613	6.41261	0.0333591	0.193136	5.72237	6.85771	6.19852	5.53757	5.43102	6.55225	6.94752	7.07334	691	128	194	946	2070	1671	29.2331	13.4938	20.9173	31.2143	49.1372	42.1103	58.5103	23.5963	39.4301	55.7428	92.0833	77.0198	552	28	511	87.68	UNIPROTKB|B7PEW5 - symbol:IscW_ISCW004474 "Mitochondrial import inner membrane translocase, subunit TIM23, putative" species:6945 "Ixodes scapularis" [GO:0005744 "mitochondrial inner membrane presequence translocase complex" evidence=IBA] [GO:0030150 "protein import into mitochondrial matrix" evidence=IBA] [GO:0031305 "integral component of mitochondrial inner membrane" evidence=IBA] InterPro:IPR…	197	8	189	92.39
Bger_08661-RA_mrna	gene-C0J52_08661	mRNA	.	.	.	PSN45477.1	hypothetical protein	.	PYGN01000490.1:763155-797532	2432	2.89697	7.84868	0.0484512	0.241761	8.08976	6.59397	9.2561	6.72445	8.28872	5.35911	7.73972	6.68309	5823	295	1435	408	3597	1272	206.913	26.2901	130.225	11.3094	71.6809	26.8981	414.137	45.973	245.479	20.1964	134.33	49.1967	2340	130	1945	77.61	FB|FBgn0259229 - symbol:CG42329 species:7227 "Drosophila melanogaster" [GO:0016747 "transferase activity, transferring acyl groups other than amino-acyl groups" evidence=IEA] InterPro:IPR002656 Pfam:PF01757 Proteomes:UP000000803 GO:GO:0016021 EMBL:AE014134 GO:GO:0016747 eggNOG:KOG3700 eggNOG:ENOG410YD1T GeneTree:ENSGT00530000063340 InterPro:IPR006621 SMART:SM00703 OrthoDB:EOG091G03D3 OMA:IRCLTII …	691	74	648	83.21
Bger_08664-RA_mrna	gene-C0J52_08664	mRNA	.	.	.	PSN45474.1	hypothetical protein	.	PYGN01000490.1:939421-1020171	4297	2.74369	5.5439	0.0221051	0.151099	5.86219	4.48071	6.72138	4.58974	6.27545	3.47369	5.42997	4.53849	997	65	352	103	712	278	20.0365	3.28069	18.0604	1.61054	8.02275	3.32437	40.1031	5.73689	34.0446	2.87612	15.0347	6.08028	3930	199	2032	46.67	FB|FBgn0030148 - symbol:CG3106 species:7227 "Drosophila melanogaster" [GO:0016747 "transferase activity, transferring acyl groups other than amino-acyl groups" evidence=IEA] InterPro:IPR002656 Pfam:PF01757 Proteomes:UP000000803 GO:GO:0016021 GO:GO:0016747 EMBL:AE014298 eggNOG:KOG3700 eggNOG:ENOG410YD1T GeneTree:ENSGT00530000063340 InterPro:IPR006621 SMART:SM00703 EMBL:AY058329 RefSeq:NP_001285060…	742	81	687	81.81
Bger_08666-RA_mrna	gene-C0J52_08666	mRNA	.	.	.	PSN45472.1	hypothetical protein	.	PYGN01000490.1:1064231-1102719	2647	-3.51337	4.77315	0.000792415	0.0181201	3.68746	5.24547	3.53461	3.95957	3.56819	6.22889	4.69815	4.80937	101	41	50	754	422	338	3.26714	3.28597	4.13878	19.2059	7.72684	6.57017	6.53919	5.74611	7.80178	34.2981	14.4801	12.0168	2592	49	1366	50.85	UNIPROTKB|Q7Q024 - symbol:AgaP_AGAP012218 "AGAP012218-PA" species:7165 "Anopheles gambiae" [GO:0005351 "carbohydrate:proton symporter activity" evidence=IBA] [GO:0005355 "glucose transmembrane transporter activity" evidence=IBA] [GO:0005887 "integral component of plasma membrane" evidence=IBA] [GO:0046323 "glucose import" evidence=IBA] InterPro:IPR005828 InterPro:IPR005829 Pfam:PF00083 PROSITE:PS…	555	108	555	80.72
Bger_08681-RA_mrna	gene-C0J52_08681	mRNA	.	.	.	PSN42628.1	hypothetical protein	.	PYGN01000661.1:254182-262207	1167	2.16136	3.68825	0.0412723	0.220848	4.08257	3.16656	3.71819	3.62787	4.90164	3.14598	3.43535	2.91834	116	32	133	80	166	82	8.59042	5.89084	24.99	4.60065	6.85379	3.60648	17.1938	10.3012	47.1071	8.21589	12.844	6.59626	633	166	613	70.77	UNIPROTKB|C0K3N5 - symbol:C0K3N5 "Vascular endothelial growth factor A" species:8705 "Vipera ammodytes ammodytes" [GO:0001938 "positive regulation of endothelial cell proliferation" evidence=ISS] [GO:0031334 "positive regulation of protein complex assembly" evidence=ISS] [GO:0050731 "positive regulation of peptidyl-tyrosine phosphorylation" evidence=ISS] [GO:0051894 "positive regulation of focal …	192	52	187	70.83
Bger_08692-RA_mrna	gene-C0J52_08692	mRNA	.	.	.	PSN42641.1	hypothetical protein	.	PYGN01000661.1:1020117-1034806	2942	-3.76791	4.62495	0.000205613	0.00750008	3.41776	5.25477	2.68962	3.82146	3.74221	4.79162	5.63789	5.33481	52	37	57	272	825	492	1.50484	2.70828	4.22157	6.22412	13.5767	8.59231	3.01194	4.73592	7.95784	11.1151	25.4428	15.7153	1890	235	955	38.15	UNIPROTKB|C3ZPM4 - symbol:BRAFLDRAFT_88379 "Putative uncharacterized protein" species:7739 "Branchiostoma floridae" [GO:0031463 "Cul3-RING ubiquitin ligase complex" evidence=IBA] [GO:0004842 "ubiquitin-protein transferase activity" evidence=IBA] InterPro:IPR001841 InterPro:IPR000210 InterPro:IPR001258 InterPro:IPR006652 InterPro:IPR015915 Pfam:PF00651 Pfam:PF01344 Pfam:PF01436 PROSITE:PS50097 SMA…	1338	14	247	17.49
Bger_08782-RA_mrna	gene-C0J52_08782	mRNA	.	.	.	PSN48715.1	hypothetical protein	.	PYGN01000312.1:108323-120283	1020	-7.16942	8.50207	0.000222709	0.00789222	6.09767	9.24381	7.46433	5.98042	4.84824	9.75998	8.64103	9.33042	1675	175	128	8824	6733	8035	141.868	37.0532	27.6143	583.265	319.932	405.38	283.949	64.7942	52.054	1041.6	599.554	741.439	768	1	757	98.57	UNIPROTKB|E9GTR8 - symbol:DAPPUDRAFT_321740 "Putative uncharacterized protein" species:6669 "Daphnia pulex" [GO:0001561 "fatty acid alpha-oxidation" evidence=IBA] [GO:0048244 "phytanoyl-CoA dioxygenase activity" evidence=IBA] Pfam:PF05721 GO:GO:0001561 InterPro:IPR008775 Proteomes:UP000000305 eggNOG:KOG3290 eggNOG:ENOG410XUSH GO:GO:0048244 EMBL:GL732564 STRING:6669.DappuP321740 EnsemblMetazoa:EFX…	263	2	259	98.1
Bger_08783-RA_mrna	gene-C0J52_08783	mRNA	.	.	.	PSN48716.1	hypothetical protein	.	PYGN01000312.1:125414-133714	1534	-3.49311	4.43151	0.00119995	0.0243166	3.28012	4.94391	3.87072	2.6613	3.30834	3.99263	5.25779	5.5813	130	15	41	152	630	586	7.30108	2.07064	5.78944	6.65613	19.8914	19.6301	14.6132	3.6209	10.9133	11.8866	37.2765	35.9034	804	1	793	98.63	UNIPROTKB|E9GTR8 - symbol:DAPPUDRAFT_321740 "Putative uncharacterized protein" species:6669 "Daphnia pulex" [GO:0001561 "fatty acid alpha-oxidation" evidence=IBA] [GO:0048244 "phytanoyl-CoA dioxygenase activity" evidence=IBA] Pfam:PF05721 GO:GO:0001561 InterPro:IPR008775 Proteomes:UP000000305 eggNOG:KOG3290 eggNOG:ENOG410XUSH GO:GO:0048244 EMBL:GL732564 STRING:6669.DappuP321740 EnsemblMetazoa:EFX…	263	2	260	98.48
Bger_08860-RA_mrna	gene-C0J52_08860	mRNA	.	.	.	PSN41753.1	hypothetical protein	.	PYGN01000718.1:337021-349294	1709	46.8673	10.5908	0.000509559	0.0137841	7.78464	5.98901	4.8098	13.1351	5.40906	5.74963	5.7404	6.47698	258	25333	191	538	887	1101	13.0023	3215.27	24.5926	21.1958	25.1396	33.1447	26.0241	5622.49	46.358	37.8516	47.1117	60.6217	504	31	409	75.2	ZFIN|ZDB-GENE-070424-101 - symbol:zgc:163022 "zgc:163022" species:7955 "Danio rerio" [GO:0055114 "oxidation-reduction process" evidence=IEA] [GO:0016021 "integral component of membrane" evidence=IEA] [GO:0016491 "oxidoreductase activity" evidence=IEA] [GO:0016020 "membrane" evidence=IEA] InterPro:IPR005018 Pfam:PF03351 ZFIN:ZDB-GENE-070424-101 GO:GO:0016021 Proteomes:UP000000437 GO:GO:0016491 Int…	573	12	140	22.51
Bger_08863-RA_mrna	gene-C0J52_08863	mRNA	.	.	.	PSN41754.1	hypothetical protein	.	PYGN01000718.1:473328-494281	8004	-2.6219	7.55087	0.0336539	0.194013	6.52072	8.04453	7.31846	6.7627	5.48099	7.87159	7.73612	8.52586	1513	303	201	2376	3588	4595	16.3272	8.19721	5.54239	20.0088	21.7245	29.538	32.679	14.3343	10.4476	35.7319	40.7118	54.0251	765	64	763	91.5	FB|FBgn0031673 - symbol:CG31650 species:7227 "Drosophila melanogaster" [GO:0005509 "calcium ion binding" evidence=IEA] [GO:0007030 "Golgi organization" evidence=IMP] [GO:0005783 "endoplasmic reticulum" evidence=IDA] InterPro:IPR002048 Pfam:PF13499 Pfam:PF13833 PROSITE:PS50222 SMART:SM00054 InterPro:IPR011992 Prosite:PS00018 Proteomes:UP000000803 GO:GO:0005783 EMBL:AE014134 GO:GO:0005509 InterPro:…	342	26	342	92.69
Bger_08883-RA_mrna	gene-C0J52_08883	mRNA	.	.	RDH13	PSN38769.1	Retinol dehydrogenase 13	.	PYGN01000977.1:356864-371864	2981	-41.3903	7.11844	2.49145e-11	4.9711e-08	2.7305	8.04181	1.58105	3.54252	3.06793	7.53694	8.30702	8.28146	19	30	34	1882	5338	3877	0.532461	2.11847	2.50039	42.5648	86.796	66.931	1.06572	3.70452	4.71334	76.0126	162.656	122.417	909	109	886	85.59	RGD|1304959 - symbol:Rdh13 "retinol dehydrogenase 13" species:10116 "Rattus norvegicus" [GO:0005739 "mitochondrion" evidence=ISO] [GO:0009644 "response to high light intensity" evidence=ISO] [GO:0010842 "retina layer formation" evidence=ISO] [GO:0016491 "oxidoreductase activity" evidence=IEA] [GO:0042462 "eye photoreceptor cell development" evidence=ISO] [GO:0055114 "oxidation-reduction process" …	334	28	319	87.43
Bger_08927-RA_mrna	gene-C0J52_08927	mRNA	.	.	.	PSN48757.1	hypothetical protein	.	PYGN01000311.1:1700479-1718731	4277	-2.13196	6.24686	0.0350873	0.198797	5.62199	6.62628	5.67261	5.64385	5.54951	5.95074	7.02753	6.90058	477	138	211	620	2189	1481	9.62583	6.95612	10.8801	9.76277	24.8031	17.8142	19.2662	12.164	20.5094	17.4344	46.4812	32.5822	729				No hit
Bger_08956-RA_mrna	gene-C0J52_08956	mRNA	.	.	scrn3	PSN52563.1	Secernin-3	.	PYGN01000158.1:146949-183508	1132	2.36415	2.32776	0.0454259	0.232319	2.87132	1.89397	3.3978	2.18609	3.03006	1.30581	2.36179	2.01432	91	10	33	15	70	38	6.87862	1.85927	6.37983	0.873444	2.98603	1.71046	13.7676	3.25127	12.0262	1.5598	5.59583	3.12842	978	34	976	96.42	UNIPROTKB|C3Z8J7 - symbol:BRAFLDRAFT_90201 "Putative uncharacterized protein" species:7739 "Branchiostoma floridae" [GO:0006887 "exocytosis" evidence=IBA] InterPro:IPR005322 Pfam:PF03577 GO:GO:0016805 GO:GO:0006887 Proteomes:UP000001554 eggNOG:COG4690 PANTHER:PTHR12994 eggNOG:ENOG410IGQK KO:K14358 EMBL:GG666594 RefSeq:XP_002595091.1 GeneID:7211398 KEGG:bfo:BRAFLDRAFT_90201 InParanoid:C3Z8J7 Unipr…	434	14	434	97
Bger_08963-RA_mrna	gene-C0J52_08963	mRNA	.	.	.	PSN52553.1	hypothetical protein	.	PYGN01000158.1:450667-450987	321	-5.13062	2.60953	0.000931345	0.0206481	1.47947	3.31853	0.703997	2.06889	1.66551	3.97473	3.01743	2.96343	6	9	10	150	120	85	1.39413	5.94114	6.44852	31.3249	18.0836	13.6249	2.79036	10.3892	12.1557	55.9403	33.8886	24.92	321	49	301	78.82	UNIPROTKB|W4YL96 - symbol:Sp-Slc16a12L_10 "Uncharacterized protein" species:7668 "Strongylocentrotus purpuratus" [GO:0008028 "monocarboxylic acid transmembrane transporter activity" evidence=IBA] [GO:0016021 "integral component of membrane" evidence=IBA] InterPro:IPR011701 Pfam:PF07690 GO:GO:0016021 CDD:cd06174 InterPro:IPR020846 InterPro:IPR036259 SUPFAM:SSF103473 GO:GO:0008028 Proteomes:UP00000…	496	390	478	17.94
Bger_08973-RA_mrna	gene-C0J52_08973	mRNA	.	.	.	PSN52538.1	hypothetical protein	.	PYGN01000158.1:1546284-1554432	702	3.26844	2.79101	0.00303712	0.04378	3.41536	2.0563	3.79647	2.6613	3.7883	1.97982	2.29381	1.89527	123	15	59	30	66	34	15.0845	4.55533	18.5421	2.82643	4.52384	2.46493	30.1918	7.96583	34.9527	5.04746	8.47768	4.50836	702	4	262	36.89	UNIPROTKB|C3ZRP3 - symbol:BRAFLDRAFT_129046 "Putative uncharacterized protein" species:7739 "Branchiostoma floridae" [GO:0071011 "precatalytic spliceosome" evidence=IBA] Pfam:PF03371 GO:GO:0071011 Proteomes:UP000001554 InterPro:IPR005037 InterPro:IPR024767 PANTHER:PTHR23142 Pfam:PF12871 eggNOG:KOG2888 eggNOG:ENOG410XS5N KO:K12850 OMA:HGPSFDR EMBL:GG666666 RefSeq:XP_002588832.1 GeneID:7252170 KEGG…	469	147	229	17.7
Bger_08979-RA_mrna	gene-C0J52_08979	mRNA	.	.	Dnajc6	PSN51436.1	putative tyrosine-protein phosphatase auxilin	.	PYGN01000198.1:135139-175536	4461	2.61676	3.66048	0.0266638	0.167876	4.09829	2.82235	4.87825	3.25122	4.1654	1.86789	3.56356	3.03558	271	24	78	27	183	90	5.23434	1.16168	3.84541	0.401078	1.98558	1.03164	10.4766	2.03141	7.24875	0.716249	3.72099	1.88686	2739	232	2731	91.27	FB|FBgn0037218 - symbol:aux "auxilin" species:7227 "Drosophila melanogaster" [GO:0004672 "protein kinase activity" evidence=IEA;NAS] [GO:0006468 "protein phosphorylation" evidence=IEA;NAS] [GO:0005524 "ATP binding" evidence=IEA] [GO:0007219 "Notch signaling pathway" evidence=IMP] [GO:0001745 "compound eye morphogenesis" evidence=IMP] [GO:0005795 "Golgi stack" evidence=IDA] [GO:0007291 "sperm indi…	1165	373	1165	68.07
Bger_08983-RA_mrna	gene-C0J52_08983	mRNA	.	.	arl8ba	PSN51450.1	ADP-ribosylation factor-like protein 8B-A	.	PYGN01000198.1:408146-434548	1657	2.76512	3.62578	0.00874806	0.084746	4.08221	2.8984	4.88339	3.25122	4.11203	2.69961	3.01743	2.97815	272	24	75	56	120	86	14.1433	3.0655	9.88502	2.25359	3.50495	2.65003	28.3078	5.36059	18.6337	4.02448	6.56829	4.8469	681	25	670	94.86	ZFIN|ZDB-GENE-030131-9370 - symbol:arl8ba "ADP-ribosylation factor-like 8Ba" species:7955 "Danio rerio" [GO:0031902 "late endosome membrane" evidence=IEA] [GO:0000166 "nucleotide binding" evidence=IEA] [GO:0005737 "cytoplasm" evidence=IEA] [GO:0005856 "cytoskeleton" evidence=IEA] [GO:0016020 "membrane" evidence=IEA] [GO:0005525 "GTP binding" evidence=IEA] [GO:0007264 "small GTPase mediated signal…	186	1	183	98.39
Bger_09022-RA_mrna	gene-C0J52_09022	mRNA	.	.	H3	PSN55709.1	histone H3	.	PYGN01000061.1:2490345-2490506	162	5.40226	3.12637	6.51091e-05	0.00336503	3.86841	1.87581	3.57324	4.69237	3.33964	2.24172	1.80076	1.58493	104	70	42	38	42	25	55.1537	93.0911	56.2648	15.4705	12.5642	7.93555	110.39	162.787	106.061	27.6274	23.5454	14.5141	162	66	138	45.06	FB|FBgn0014857 - symbol:His3.3A "Histone H3.3A" species:7227 "Drosophila melanogaster" [GO:0046982 "protein heterodimerization activity" evidence=IEA] [GO:0003677 "DNA binding" evidence=IEA] [GO:0000786 "nucleosome" evidence=IEA] [GO:0005700 "polytene chromosome" evidence=IDA] [GO:0007140 "male meiotic nuclear division" evidence=IGI] InterPro:IPR000164 InterPro:IPR007125 InterPro:IPR009072 Pfam:P…	136	113	136	17.65
Bger_09060-RA_mrna	gene-C0J52_09060	mRNA	.	.	.	PSN44499.1	hypothetical protein	.	PYGN01000545.1:311047-326576	3367	-2.09051	5.15477	0.0279971	0.172591	4.44303	5.60546	5.10172	3.62787	4.59951	5.59123	5.46709	5.75804	318	32	107	481	731	664	8.15067	2.05389	6.99085	9.613	10.5101	10.1411	16.3136	3.59161	13.1781	17.167	19.696	18.5481	681	82	397	46.4	UNIPROTKB|Q290F0 - symbol:MED9 "Mediator of RNA polymerase II transcription subunit 9" species:46245 "Drosophila pseudoobscura pseudoobscura" [GO:0001104 "RNA polymerase II transcription cofactor activity" evidence=ISS] [GO:0006366 "transcription by RNA polymerase II" evidence=ISS] [GO:0016592 "mediator complex" evidence=ISS] InterPro:IPR011425 InterPro:IPR037212 Pfam:PF07544 GO:GO:0007406 GO:GO:…	143	34	139	74.13
Bger_09071-RA_mrna	gene-C0J52_09071	mRNA	.	.	.	PSN51608.1	hypothetical protein	.	PYGN01000191.1:17642-57029	1255	-6.90314	4.71241	2.38772e-07	4.74336e-05	2.79909	5.49395	2.43378	2.39529	3.56819	5.06975	5.64131	5.77078	42	12	50	332	827	670	2.88541	1.96283	8.64402	17.8203	31.918	27.4546	5.77517	3.43236	16.2944	31.8236	59.8145	50.2145	321	2	305	94.7	FB|FBgn0038986 - symbol:sit "stuck in traffic" species:7227 "Drosophila melanogaster" [GO:0030497 "fatty acid elongation" evidence=ISS] [GO:0009922 "fatty acid elongase activity" evidence=ISS;IBA] [GO:0042761 "very long-chain fatty acid biosynthetic process" evidence=IBA] [GO:0030148 "sphingolipid biosynthetic process" evidence=IBA] [GO:0019367 "fatty acid elongation, saturated fatty acid" eviden…	295	156	256	34.24
Bger_09116-RA_mrna	gene-C0J52_09116	mRNA	.	.	.	PSN48054.1	hypothetical protein	.	PYGN01000345.1:594489-648979	2773	-3.28502	3.79694	0.00499017	0.0596288	2.72491	4.40073	1.81395	3.62787	2.73289	3.93825	4.57468	4.68925	24	32	26	146	386	310	0.730698	2.45821	2.06916	3.53766	6.74376	5.74702	1.4625	4.29863	3.90046	6.31759	12.6378	10.5113	2478	604	2449	74.5	UNIPROTKB|Q7QJG6 - symbol:AgaP_AGAP007505 "Carboxypeptidase" species:7165 "Anopheles gambiae" [GO:0004185 "serine-type carboxypeptidase activity" evidence=IBA] [GO:0051603 "proteolysis involved in cellular protein catabolic process" evidence=IBA] InterPro:IPR001563 Pfam:PF00450 PRINTS:PR00724 InterPro:IPR018202 InterPro:IPR029058 Gene3D:3.40.50.1820 SUPFAM:SSF53474 Proteomes:UP000007062 EMBL:AAAB…	477	8	470	97.06
Bger_09124-RA_mrna	gene-C0J52_09124	mRNA	.	.	.	PSN36559.1	hypothetical protein	.	PYGN01001220.1:72427-74674	837	-6.1117	5.56377	0.00176877	0.031198	3.0341	6.2563	1.17506	2.88582	5.04143	5.68504	6.15268	6.93116	12	18	147	514	1186	1513	1.13704	4.44924	38.5269	41.3563	68.6723	92.9723	2.2758	7.78031	72.6249	73.8544	128.692	170.046	603				No hit
Bger_09133-RA_mrna	gene-C0J52_09133	mRNA	.	.	.	PSN36576.1	hypothetical protein	.	PYGN01001220.1:190847-199503	1512	-10.7482	2.8107	1.17758e-06	0.000149718	1.03544	3.68786	0.394521	1.04629	1.66551	3.48638	3.93109	3.64612	3	3	10	104	241	144	0.129595	0.298284	1.38349	4.59736	7.72484	4.86822	0.259386	0.521604	2.60794	8.21001	14.4764	8.90398	585				No hit
Bger_09136-RA_mrna	gene-C0J52_09136	mRNA	.	.	GstZ2	PSN36571.1	putative maleylacetoacetate isomerase 2	.	PYGN01001220.1:251146-260883	4930	-2.42663	7.47766	0.0311556	0.1856	6.70845	7.93323	6.6266	6.85409	6.64465	7.74001	7.60902	8.45067	933	323	456	2168	3284	4361	16.3388	14.2067	20.408	29.6393	32.2864	45.5198	32.7022	24.843	38.4699	52.9301	60.5049	83.2556	564	1	562	99.65	UNIPROTKB|F5HKG1 - symbol:GSTZ1 "AGAP002898-PB" species:7165 "Anopheles gambiae" [GO:0004364 "glutathione transferase activity" evidence=IBA] [GO:0005737 "cytoplasm" evidence=IBA] [GO:0006749 "glutathione metabolic process" evidence=IBA] InterPro:IPR004045 InterPro:IPR005955 Pfam:PF13417 PROSITE:PS50404 InterPro:IPR004046 GO:GO:0005737 GO:GO:0003824 InterPro:IPR036249 SUPFAM:SSF52833 GO:GO:000907…	263	47	263	82.51
Bger_09175-RA_mrna	gene-C0J52_09175	mRNA	.	.	.	PSN53548.1	hypothetical protein	.	PYGN01000122.1:160074-182038	875	-3.93927	7.04974	0.00580737	0.0656894	5.49402	7.56956	6.42838	5.88829	4.1654	8.18257	6.55691	7.96919	812	164	78	2950	1575	3120	80.1386	40.5966	19.6325	227.308	87.2106	183.495	160.398	70.9906	37.008	405.929	163.433	335.612	831	310	652	41.28	UNIPROTKB|F1MPD1 - symbol:MRC2 "Uncharacterized protein" species:9913 "Bos taurus" [GO:0001649 "osteoblast differentiation" evidence=IEA] [GO:0005518 "collagen binding" evidence=IEA] [GO:0005925 "focal adhesion" evidence=IEA] [GO:0016021 "integral component of membrane" evidence=IEA] [GO:0030574 "collagen catabolic process" evidence=IEA] InterPro:IPR001304 Proteomes:UP000009136 GO:GO:0005925 GO:G…	1443	223	326	7.21
Bger_09179-RA_mrna	gene-C0J52_09179	mRNA	.	.	.	PSN53545.1	hypothetical protein	.	PYGN01000122.1:454424-458789	563	10.1459	3.32565	0.000102402	0.00471716	3.63103	1.45064	3.05978	5.53757	2.29574	1.97982	1.34354	1.02854	70	128	18	30	26	13	10.607	49.041	6.92243	3.49698	2.17633	1.12315	21.2299	85.7572	13.0491	6.24493	4.07845	2.05424	381				No hit
Bger_09180-RA_mrna	gene-C0J52_09180	mRNA	.	.	.	PSN53565.1	hypothetical protein	.	PYGN01000122.1:474273-491029	5838	11.3121	6.89221	0.00237943	0.0370736	5.72704	4.31606	3.75226	9.29882	4.13004	4.44674	4.61005	3.89137	119	1771	76	212	396	173	1.76059	65.7654	2.87025	2.44049	3.28096	1.52005	3.52382	115.003	5.41055	4.35825	6.14852	2.78018	3906	13	1435	36.43	ZFIN|ZDB-GENE-081104-259 - symbol:si:ch73-212j7.3 "si:ch73-212j7.3" species:7955 "Danio rerio" [GO:0035023 "regulation of Rho protein signal transduction" evidence=IEA] [GO:0005089 "Rho guanyl-nucleotide exchange factor activity" evidence=IEA] InterPro:IPR000219 Pfam:PF00621 PROSITE:PS50010 SMART:SM00325 InterPro:IPR001849 ZFIN:ZDB-GENE-081104-259 Proteomes:UP000000437 Gene3D:2.30.29.30 InterPro:…	1221	31	502	38.66
Bger_09227-RA_mrna	gene-C0J52_09227	mRNA	.	.	EF1G	PSN40607.1	Elongation factor 1-gamma	.	PYGN01000803.1:910912-941255	2197	-2.39805	10.3097	0.0433123	0.225316	9.53765	10.7971	9.4945	9.75102	9.36741	10.5988	10.7765	11.016	6871	2424	3036	15790	29641	25874	270.259	239.261	305.055	484.595	653.962	606.065	540.925	418.391	575.042	865.393	1225.53	1108.49	1119	1	1117	99.82	ZFIN|ZDB-GENE-070410-136 - symbol:zgc:163074 "zgc:163074" species:7955 "Danio rerio" [GO:0006414 "translational elongation" evidence=IEA] [GO:0003746 "translation elongation factor activity" evidence=IEA] [GO:0006412 "translation" evidence=IEA] InterPro:IPR001662 InterPro:IPR004045 InterPro:IPR036433 Pfam:PF00647 Pfam:PF02798 PROSITE:PS50040 PROSITE:PS50404 SMART:SM01183 Pfam:PF00043 InterPro:IPR…	430	1	430	100
Bger_09254-RA_mrna	gene-C0J52_09254	mRNA	.	.	LRP4	PSN54231.1	Low-density lipoprotein receptor-related protein 4	.	PYGN01000104.1:1334961-1456148	5122	3.80618	1.55476	0.00392862	0.0513874	2.3979	1.13209	1.52959	3.08006	2.58405	1.18645	1.23898	0.97083	18	21	23	13	23	12	0.294857	0.888912	0.978544	0.164623	0.212607	0.116988	0.590158	1.55442	1.8446	0.293985	0.398426	0.213972	4782	733	4180	72.1	UNIPROTKB|Q7QEK9 - symbol:AgaP_AGAP000037 "AGAP000037-PA" species:7165 "Anopheles gambiae" [GO:0017147 "Wnt-protein binding" evidence=IBA] [GO:0042813 "Wnt-activated receptor activity" evidence=IBA] [GO:0044332 "Wnt signaling pathway involved in dorsal/ventral axis specification" evidence=IBA] [GO:0060070 "canonical Wnt signaling pathway" evidence=IBA] InterPro:IPR001881 InterPro:IPR002172 InterP…	2062	606	1914	63.48
Bger_09269-RA_mrna	gene-C0J52_09269	mRNA	.	.	Zyg11b	PSN40433.1	Protein zyg-11 B	.	PYGN01000816.1:751851-821698	3539	2.45403	4.04264	0.0108491	0.0968287	4.58508	3.32127	4.66231	4.84275	4.25019	3.08053	3.91985	2.96343	232	78	83	76	239	85	5.65385	4.73768	5.1684	1.44257	3.2691	1.2336	11.3162	8.2847	9.74266	2.57615	6.12629	2.25625	2094	1	2080	99.33	UNIPROTKB|B7PEI1 - symbol:IscW_ISCW018108 "Putative uncharacterized protein" species:6945 "Ixodes scapularis" [GO:0004842 "ubiquitin-protein transferase activity" evidence=IBA] [GO:0031462 "Cul2-RING ubiquitin ligase complex" evidence=IBA] [GO:0051438 "regulation of ubiquitin-protein transferase activity" evidence=IBA] InterPro:IPR016024 InterPro:IPR011989 Gene3D:1.25.10.10 SUPFAM:SSF48371 Gene3D…	767	1	745	97.13
Bger_09275-RA_mrna	gene-C0J52_09275	mRNA	.	.	.	PSN40417.1	hypothetical protein	.	PYGN01000816.1:1120393-1146239	3335	2.23794	4.16731	0.034785	0.198401	4.46149	3.57443	5.3181	3.35499	4.7114	3.38159	3.82068	3.52101	371	26	116	96	222	131	9.60018	1.64277	7.62712	1.93739	3.22176	2.00743	19.2148	2.87269	14.3774	3.4598	6.03758	3.6716	1080	160	1033	80.93	UNIPROTKB|F6Y7X5 - symbol:CCDC77 "Uncharacterized protein" species:9615 "Canis lupus familiaris" [GO:0005813 "centrosome" evidence=IEA] [GO:0016020 "membrane" evidence=IEA] GO:GO:0016020 GO:GO:0005813 Proteomes:UP000002254 eggNOG:ENOG410IGRB eggNOG:ENOG410YDXC GeneTree:ENSGT00390000010251 OMA:NKEKSWM OrthoDB:EOG091G060H TreeFam:TF329022 EMBL:AAEX03015320 EMBL:AAEX03015321 STRING:9615.ENSCAFP00000…	496	225	494	54.44
Bger_09293-RA_mrna	gene-C0J52_09293	mRNA	.	.	Tysnd1	PSN44301.1	Peroxisomal leader peptide-processing protease	.	PYGN01000555.1:861984-863422	556	2.24613	2.78772	0.0428354	0.225172	3.3205	2.34708	2.75829	3.95957	3.24364	2.60968	1.89554	2.53601	55	41	39	52	46	60	8.43512	15.7365	15.1396	6.19345	4.00867	5.47476	16.8829	27.5182	28.5388	11.0603	7.51226	10.0133	390	7	388	97.95	ZFIN|ZDB-GENE-030131-8525 - symbol:tysnd1 "trypsin domain containing 1" species:7955 "Danio rerio" [GO:0005777 "peroxisome" evidence=IBA] [GO:0016485 "protein processing" evidence=IBA] [GO:0031998 "regulation of fatty acid beta-oxidation" evidence=IBA] [GO:0004252 "serine-type endopeptidase activity" evidence=IBA] InterPro:IPR009003 ZFIN:ZDB-GENE-030131-8525 Proteomes:UP000000437 SUPFAM:SSF50494 …	521	393	521	24.76
Bger_09307-RA_mrna	gene-C0J52_09307	mRNA	.	.	.	PSN50660.1	Ribonuclease H2 subunit A	.	PYGN01000227.1:230205-254645	1983	2.4577	4.35964	0.0146466	0.116677	4.73908	3.65729	5.48948	3.78477	4.94298	3.35416	3.95329	3.66444	419	36	137	94	245	146	18.2319	3.8989	15.2335	3.19196	5.97753	3.76396	36.4911	6.81794	28.7159	5.70024	11.2019	6.88429	906	4	883	97.13	UNIPROTKB|Q7Q372 - symbol:AgaP_AGAP007741 "Ribonuclease" species:7165 "Anopheles gambiae" [GO:0004523 "RNA-DNA hybrid ribonuclease activity" evidence=IBA] [GO:0006298 "mismatch repair" evidence=IBA] [GO:0032299 "ribonuclease H2 complex" evidence=IBA] [GO:0043137 "DNA replication, removal of RNA primer" evidence=IBA] InterPro:IPR001352 InterPro:IPR004649 InterPro:IPR023160 InterPro:IPR036397 Inter…	342	29	336	90.06
Bger_09332-RA_mrna	gene-C0J52_09332	mRNA	.	.	.	PSN53471.1	hypothetical protein	.	PYGN01000125.1:200977-201162	186	5.07432	3.02055	0.00387574	0.0511164	3.28463	1.84072	2.73576	5.10335	2.01477	2.04989	2.18543	1.28685	54	94	14	32	60	18	24.9823	108.797	15.9941	11.3997	15.5704	4.75567	50.0023	190.251	30.1496	20.3577	29.1789	8.69811	186				No hit
Bger_09334-RA_mrna	gene-C0J52_09334	mRNA	.	.	COI_0	PSN53477.1	cytochrome c oxidase subunit 1	.	PYGN01000125.1:605808-606110	207	7.23856	7.70886	2.80821e-05	0.00191884	8.34151	5.68549	7.2174	8.8712	8.93593	5.48459	5.68343	5.88845	1410	1316	2250	446	852	728	588.635	1378.94	2398.78	144.988	199.33	180.818	1178.16	2411.33	4521.8	258.92	373.544	330.716	207	16	208	93.24	UNIPROTKB|Q36724 - symbol:COI "Cytochrome c oxidase subunit 1" species:6973 "Blattella germanica" [GO:0004129 "cytochrome-c oxidase activity" evidence=NAS] [GO:0005743 "mitochondrial inner membrane" evidence=NAS] [GO:0055114 "oxidation-reduction process" evidence=NAS] InterPro:IPR000883 InterPro:IPR023615 InterPro:IPR023616 InterPro:IPR033944 InterPro:IPR036927 Pfam:PF00115 PRINTS:PR01165 PROSITE…	508	103	166	12.6
Bger_09363-RA_mrna	gene-C0J52_09363	mRNA	.	.	.	PSN47055.1	hypothetical protein	.	PYGN01000398.1:555015-632178	6140	-4.19347	3.84301	0.00055061	0.0144614	2.60805	4.458	1.93755	3.25122	2.63539	3.6866	4.80579	4.88162	27	24	24	121	456	356	0.372648	0.840519	0.851191	1.32164	3.59279	2.97713	0.745858	1.4698	1.60453	2.3602	6.73291	5.44518	6093	2047	4036	32.66	FB|FBgn0037935 - symbol:CG6834 species:7227 "Drosophila melanogaster" [GO:0017022 "myosin binding" evidence=IPI] InterPro:IPR011009 Proteomes:UP000000803 EMBL:AE014297 SUPFAM:SSF56112 GO:GO:0017022 InterPro:IPR015897 SMART:SM00587 InterPro:IPR004119 Pfam:PF02958 GeneTree:ENSGT00900000141215 eggNOG:ENOG410XPPF OrthoDB:EOG091G07RC EMBL:BT150372 RefSeq:NP_650104.2 UniGene:Dm.5929 PaxDb:Q9VGJ7 Ensemb…	895	178	891	79.78
Bger_09378-RA_mrna	gene-C0J52_09378	mRNA	.	.	.	PSN52707.1	putative rRNA-processing protein EBP2	.	PYGN01000151.1:573876-592753	1769	2.42647	6.14839	0.0106974	0.0959146	6.62414	5.40349	7.05515	6.27314	6.54413	5.46228	5.40199	5.3462	1259	215	425	439	698	496	61.4754	26.3605	52.9207	16.727	19.1204	14.4214	123.043	46.0962	99.7577	29.8712	35.8316	26.3767	849	1	841	99.06	FB|FBgn0039828 - symbol:CG1542 species:7227 "Drosophila melanogaster" [GO:0003723 "RNA binding" evidence=ISS] [GO:0006364 "rRNA processing" evidence=ISS;IBA] [GO:0005730 "nucleolus" evidence=ISS;IBA] [GO:0030687 "preribosome, large subunit precursor" evidence=IBA] [GO:0042273 "ribosomal large subunit biogenesis" evidence=IBA] [GO:0034399 "nuclear periphery" evidence=IBA] Pfam:PF05890 InterPro:IPR…	307	1	307	100
Bger_09411-RA_mrna	gene-C0J52_09411	mRNA	.	.	.	PSN49308.1	hypothetical protein	.	PYGN01000285.1:599252-649263	2871	2.1228	6.30806	0.0493366	0.244453	6.65552	5.66202	5.84301	7.22665	6.89689	6.06301	5.53491	5.38814	538	419	544	671	767	511	16.1684	31.6233	41.7838	15.7388	12.945	9.15035	32.3611	55.2991	78.7643	28.1065	24.2589	16.736	2871	127	1126	34.83	UNIPROTKB|B7ZKJ8 - symbol:ITIH4 "ITIH4 protein" species:9606 "Homo sapiens" [GO:0004867 "serine-type endopeptidase inhibitor activity" evidence=IEA] [GO:0010951 "negative regulation of endopeptidase activity" evidence=IEA] [GO:0030212 "hyaluronan metabolic process" evidence=IEA] InterPro:IPR010600 Pfam:PF06668 InterPro:IPR002035 Proteomes:UP000005640 GO:GO:0004867 GO:GO:0030212 Gene3D:3.40.50.410…	935	253	598	37.01
Bger_09414-RA_mrna	gene-C0J52_09414	mRNA	.	.	Traf4	PSN49311.1	TNF receptor-associated factor 4	.	PYGN01000285.1:689144-704928	4191	2.85532	5.60222	0.0101571	0.0931608	6.03447	4.54135	6.51527	6.56588	5.02227	3.71922	5.42203	4.4828	863	264	145	124	708	267	17.7886	13.6489	7.63187	1.98246	8.18874	3.27533	35.6039	23.8676	14.3864	3.54029	15.3457	5.99057	1137	31	1135	97.19	FB|FBgn0026319 - symbol:Traf4 "TNF-receptor-associated factor 4" species:7227 "Drosophila melanogaster" [GO:0007391 "dorsal closure" evidence=TAS] [GO:0046330 "positive regulation of JNK cascade" evidence=IGI] [GO:0046529 "imaginal disc fusion, thorax closure" evidence=IGI] [GO:0001654 "eye development" evidence=IMP] [GO:0043065 "positive regulation of apoptotic process" evidence=IMP] [GO:0007250…	486	90	486	81.69
Bger_09441-RA_mrna	gene-C0J52_09441	mRNA	.	.	.	PSN51628.1	hypothetical protein	.	PYGN01000190.1:1888015-1890662	2451	2.50415	2.33159	0.0294872	0.178354	2.92747	1.89995	2.96612	3.58582	2.23046	2.32885	1.82505	1.54594	65	31	17	41	43	24	2.29017	2.67163	1.49467	1.10398	0.848846	0.498518	4.58378	4.67183	2.81752	1.97149	1.59074	0.911789	2451				No hit
Bger_09466-RA_mrna	gene-C0J52_09466	mRNA	.	.	.	PSN54131.1	hypothetical protein	.	PYGN01000107.1:923460-924233	774	3.76326	0.969546	0.0277114	0.171283	1.68575	0.84318	0.95867	3.19639	0.902193	1.24736	0.499789	0.782388	9	23	4	14	7	9	0.976357	6.39544	0.966017	1.21417	0.424918	0.539833	1.95418	11.1836	1.82098	2.16828	0.796297	0.987355	774	19	772	97.42	UNIPROTKB|Q0IHA2 - symbol:elp6 "Elongator complex protein 6" species:8355 "Xenopus laevis" [GO:0030335 "positive regulation of cell migration" evidence=ISS] [GO:0033588 "Elongator holoenzyme complex" evidence=ISS] InterPro:IPR018627 Pfam:PF09807 GO:GO:0006355 GO:GO:0006351 GO:GO:0030335 GO:GO:0002098 GO:GO:0033588 HOVERGEN:HBG103008 EMBL:BC123243 RefSeq:NP_001090365.1 UniGene:Xl.15185 SMR:Q0IHA2 …	265	7	265	97.74
Bger_09481-RA_mrna	gene-C0J52_09481	mRNA	.	.	.	PSN35787.1	hypothetical protein	.	PYGN01001311.1:137195-198994	5422	2.139	5.49601	0.0220422	0.150831	5.9152	4.86861	6.21082	6.16307	5.3717	4.76583	5.21478	4.62522	697	199	186	267	611	296	11.1068	7.92624	7.5571	3.3188	5.46192	2.80324	22.2303	13.8605	14.2455	5.92675	10.2356	5.12713	4752	2800	4672	39.41	FB|FBgn0021995 - symbol:Rs1 "Rs1" species:7227 "Drosophila melanogaster" [GO:0042254 "ribosome biogenesis" evidence=NAS] [GO:0004004 "ATP-dependent RNA helicase activity" evidence=ISS;IBA] [GO:0005524 "ATP binding" evidence=IEA] [GO:0003676 "nucleic acid binding" evidence=IEA] [GO:0040018 "positive regulation of multicellular organism growth" evidence=IMP] [GO:0010501 "RNA secondary structure unw…	782	4	748	95.27
Bger_09495-RA_mrna	gene-C0J52_09495	mRNA	.	.	.	PSN51568.1	Lysosomal aspartic protease	.	PYGN01000194.1:357560-394746	1947	-2.51486	6.21851	0.0073312	0.0748065	5.41245	6.74103	5.70486	5.176	5.35648	6.7295	6.83544	6.65816	488	99	184	1071	1914	1250	21.6269	10.9224	20.7704	37.0737	47.6334	33.032	43.2863	19.0999	39.1531	66.2066	89.2652	60.4156	1026	67	1018	92.79	UNIPROTKB|A7RH56 - symbol:v1g81470 "Predicted protein" species:45351 "Nematostella vectensis" [GO:0004190 "aspartic-type endopeptidase activity" evidence=IBA] [GO:0005615 "extracellular space" evidence=IBA] [GO:0005764 "lysosome" evidence=IBA] [GO:0006508 "proteolysis" evidence=IBA] [GO:0030163 "protein catabolic process" evidence=IBA] InterPro:IPR001461 InterPro:IPR001969 InterPro:IPR012848 Pfam…	370	4	369	98.92
Bger_09532-RA_mrna	gene-C0J52_09532	mRNA	.	.	.	PSN56419.1	hypothetical protein	.	PYGN01000043.1:2254481-2271725	2351	2.84599	7.46993	0.0152038	0.11916	7.93402	6.51865	8.61407	7.25039	7.93759	6.15331	6.73648	6.66614	3728	426	1124	715	1786	1257	137.032	39.2449	105.507	20.5044	36.8217	27.498	274.27	68.6268	198.886	36.6169	69.0041	50.2939	1251	190	511	25.74	UNIPROTKB|J9NZB0 - symbol:FBXL7 "Uncharacterized protein" species:9615 "Canis lupus familiaris" [GO:0000086 "G2/M transition of mitotic cell cycle" evidence=IEA] [GO:0005813 "centrosome" evidence=IEA] [GO:0008283 "cell proliferation" evidence=IEA] [GO:0016567 "protein ubiquitination" evidence=IEA] [GO:0019005 "SCF ubiquitin ligase complex" evidence=IEA] [GO:0031146 "SCF-dependent proteasomal ubiq…	449	26	133	24.05
Bger_09535-RA_mrna	gene-C0J52_09535	mRNA	.	.	alas2	PSN56404.1	5-aminolevulinate synthase	.	PYGN01000043.1:2433536-2459100	1802	2.41267	4.87971	0.00598694	0.0665366	5.37543	4.15646	5.72216	4.99508	5.40906	3.74056	4.34205	4.38677	494	87	191	126	326	249	23.6601	10.4283	23.3636	4.68776	8.75363	7.08769	47.3558	18.2359	44.0413	8.37144	16.4043	12.9634	1194	160	1180	85.51	FB|FBgn0020764 - symbol:Alas "Aminolevulinate synthase" species:7227 "Drosophila melanogaster" [GO:0005739 "mitochondrion" evidence=RCA] [GO:0003870 "5-aminolevulinate synthase activity" evidence=ISS] [GO:0005759 "mitochondrial matrix" evidence=ISS] [GO:0006783 "heme biosynthetic process" evidence=ISS] [GO:0030170 "pyridoxal phosphate binding" evidence=IEA] [GO:0040003 "chitin-based cuticle devel…	539	91	495	75.14
Bger_09563-RA_mrna	gene-C0J52_09563	mRNA	.	.	OPSD	PSN33891.1	rhodopsin	.	PYGN01001582.1:434170-443662	1920	-16.0527	9.13486	2.93738e-07	5.33511e-05	5.90104	9.88786	5.24819	6.82727	5.62765	10.5417	10.2468	8.87512	353	317	223	15177	20527	5857	15.8856	35.7829	25.5559	532.995	518.22	156.966	31.7951	62.5729	48.174	951.828	971.147	287.092	1083	58	1081	94.55	UNIPROTKB|Q7PX14 - symbol:GPROP6 "AGAP001161-PA" species:7165 "Anopheles gambiae" [GO:0005887 "integral component of plasma membrane" evidence=IBA] [GO:0007186 "G-protein coupled receptor signaling pathway" evidence=IBA] [GO:0007602 "phototransduction" evidence=IBA] [GO:0008020 "G-protein coupled photoreceptor activity" evidence=IBA] [GO:0071482 "cellular response to light stimulus" evidence=IBA]…	372	32	372	91.67
Bger_09580-RA_mrna	gene-C0J52_09580	mRNA	.	.	SLC17A5_4	PSN46830.1	Sialin	.	PYGN01000412.1:929708-964640	1181	2.88473	3.5021	0.017887	0.13377	3.8764	2.73639	2.46151	4.8066	4.36109	3.16188	2.37829	2.66899	43	76	90	81	71	67	3.1249	13.8278	16.7	4.59982	2.90725	2.91807	6.2545	24.1805	31.4802	8.2144	5.44819	5.33716	1110	7	1039	93.06	UNIPROTKB|Q7Q1S5 - symbol:AgaP_AGAP009649 "AGAP009649-PA" species:7165 "Anopheles gambiae" [GO:0006820 "anion transport" evidence=IBA] [GO:0016021 "integral component of membrane" evidence=IBA] [GO:0022857 "transmembrane transporter activity" evidence=IBA] [GO:0055085 "transmembrane transport" evidence=IBA] InterPro:IPR011701 Pfam:PF07690 GO:GO:0016021 GO:GO:0022857 GO:GO:0055085 CDD:cd06174 Inte…	515	11	418	79.22
Bger_09621-RA_mrna	gene-C0J52_09621	mRNA	.	.	SLC17A5_5	PSN51687.1	Sialin	.	PYGN01000189.1:1804350-1854482	3967	3.10804	4.54988	0.00950711	0.0895358	5.06512	3.31671	5.84038	4.63167	4.72331	2.04989	4.4514	3.44886	537	67	117	32	353	124	11.6915	3.65159	6.46959	0.541396	4.30841	1.60131	23.4007	6.38547	12.1955	0.96683	8.07398	2.92879	669	34	598	84.45	FB|FBgn0030452 - symbol:MFS10 "Major Facilitator Superfamily Transporter 10" species:7227 "Drosophila melanogaster" [GO:0005886 "plasma membrane" evidence=IBA] [GO:0006820 "anion transport" evidence=IBA] [GO:0055085 "transmembrane transport" evidence=IBA] [GO:0016021 "integral component of membrane" evidence=IBA] [GO:0022857 "transmembrane transporter activity" evidence=IBA] InterPro:IPR011701 Pf…	559	340	547	37.21
Bger_09633-RA_mrna	gene-C0J52_09633	mRNA	.	.	.	PSN49042.1	hypothetical protein	.	PYGN01000297.1:195443-199222	718	-3.40397	4.33626	0.00155886	0.029146	3.26171	4.86336	2.59266	3.49787	3.69459	5.65725	4.31229	4.62054	48	29	55	504	319	295	5.68699	8.57861	16.6068	47.33	21.5142	21.1053	11.3825	15.0013	31.3045	84.5224	40.3177	38.6016	297				No hit
Bger_09645-RA_mrna	gene-C0J52_09645	mRNA	.	.	CYP9E2_5	PSN49032.1	Cytochrome P450 9e2	.	PYGN01000297.1:1137216-1186667	4182	-4.10459	5.55316	3.3425e-05	0.0020431	4.23806	6.22741	3.79647	4.38432	4.53338	5.90893	6.38585	6.38745	123	56	102	602	1397	1034	2.53437	2.8702	5.37754	9.69644	16.1824	12.7165	5.07256	5.01907	10.1369	17.316	30.3259	23.2585	2832	7	1459	51.31	UNIPROTKB|Q8T624 - symbol:CYP9L1 "AGAP012295-PA" species:7165 "Anopheles gambiae" [GO:0016491 "oxidoreductase activity" evidence=IBA] InterPro:IPR001128 InterPro:IPR002401 InterPro:IPR017972 InterPro:IPR036396 Pfam:PF00067 PRINTS:PR00385 PRINTS:PR00463 PROSITE:PS00086 GO:GO:0016021 GO:GO:0016491 GO:GO:0005506 GO:GO:0004497 GO:GO:0020037 Gene3D:1.10.630.10 SUPFAM:SSF48264 eggNOG:COG2124 Proteomes:…	533	7	530	98.31
Bger_09647-RA_mrna	gene-C0J52_09647	mRNA	.	.	.	PSN49030.1	hypothetical protein	.	PYGN01000297.1:1228284-1401058	3825	-2.0433	5.83877	0.0350463	0.198742	5.21257	6.26236	4.64428	5.41086	5.58258	6.01565	6.4575	6.31392	229	117	216	649	1469	982	5.15975	6.58611	12.4429	11.4345	18.6105	13.2002	10.3273	11.517	23.4554	20.4198	34.8762	24.1432	3573	184	1465	35.88	UNIPROTKB|A0NGH0 - symbol:AgaP_AGAP012292 "AGAP012292-PA" species:7165 "Anopheles gambiae" [GO:0016491 "oxidoreductase activity" evidence=IBA] InterPro:IPR001128 InterPro:IPR002401 InterPro:IPR017972 InterPro:IPR036396 Pfam:PF00067 PRINTS:PR00385 PRINTS:PR00463 PROSITE:PS00086 GO:GO:0016021 GO:GO:0016491 GO:GO:0005506 GO:GO:0004497 GO:GO:0020037 Gene3D:1.10.630.10 SUPFAM:SSF48264 eggNOG:COG2124 P…	541	17	517	92.61
Bger_09656-RA_mrna	gene-C0J52_09656	mRNA	.	.	FAXDC2	PSN48889.1	Fatty acid hydroxylase domain-containing protein 2	.	PYGN01000304.1:142469-165588	1364	-2.59388	7.45554	0.0233941	0.156543	6.57884	7.94051	6.73706	6.92325	6.0762	7.48256	7.94652	8.39244	1008	339	306	1812	4154	4188	63.8471	53.8832	49.5144	89.5647	147.598	157.998	127.79	94.2246	93.3367	159.945	276.599	288.978	1032	28	1009	95.16	FB|FBgn0030485 - symbol:CG1998 species:7227 "Drosophila melanogaster" [GO:0008610 "lipid biosynthetic process" evidence=IEA] [GO:0005506 "iron ion binding" evidence=IEA] [GO:0055114 "oxidation-reduction process" evidence=IEA] [GO:0006629 "lipid metabolic process" evidence=IBA] [GO:0016491 "oxidoreductase activity" evidence=IBA] [GO:0005789 "endoplasmic reticulum membrane" evidence=IBA] [GO:001612…	406	78	402	80.05
Bger_09684-RA_mrna	gene-C0J52_09684	mRNA	.	.	.	PSN52826.1	hypothetical protein	.	PYGN01000147.1:1006313-1017223	3463	-2.51238	2.13841	0.0392269	0.212697	1.72923	2.72994	1.24053	2.18609	1.76107	2.4374	3.1579	2.59451	13	10	11	45	134	63	0.323933	0.622649	0.637507	0.872739	1.87359	0.925198	0.648355	1.08882	1.20173	1.55855	3.51112	1.69219	2340	73	2212	91.45	UNIPROTKB|Q7QCK7 - symbol:AgaP_AGAP002672 "AGAP002672-PA" species:7165 "Anopheles gambiae" [GO:0005886 "plasma membrane" evidence=IBA] InterPro:IPR021910 Pfam:PF12036 InterPro:IPR000742 GO:GO:0016021 GO:GO:0005886 InterPro:IPR013032 PROSITE:PS00022 Proteomes:UP000007062 PROSITE:PS50026 EMBL:AAAB01008859 PANTHER:PTHR14319 eggNOG:ENOG410IHJ3 eggNOG:ENOG4111FA8 RefSeq:XP_312250.5 STRING:7165.AGAP002…	1033	99	1027	89.93
Bger_09703-RA_mrna	gene-C0J52_09703	mRNA	.	.	.	PSN42968.1	hypothetical protein	.	PYGN01000641.1:7288-21379	2114	2.30624	2.99524	0.0387961	0.210792	3.44658	2.48746	4.18531	2.81479	3.33964	2.11671	2.85002	2.49566	164	17	42	34	105	58	6.70207	1.74432	4.38199	1.07974	2.39764	1.40207	13.4142	3.05027	8.26023	1.92822	4.49317	2.56438	1824	880	1033	8.44	UNIPROTKB|W4XWZ5 - symbol:Sp-Z370 "Uncharacterized protein" species:7668 "Strongylocentrotus purpuratus" [GO:0000978 "RNA polymerase II proximal promoter sequence-specific DNA binding" evidence=IBA] [GO:0005634 "nucleus" evidence=IBA] [GO:0006355 "regulation of transcription, DNA-templated" evidence=IBA] InterPro:IPR001214 InterPro:IPR013087 PROSITE:PS00028 PROSITE:PS50157 PROSITE:PS50280 SMART:S…	982	760	810	5.19
Bger_09712-RA_mrna	gene-C0J52_09712	mRNA	.	.	ZG57_0	PSN42948.1	Gastrula zinc finger protein XlCGF57.1	.	PYGN01000641.1:286816-287475	624	3.28064	4.30151	0.000433534	0.0124302	4.91144	3.32721	5.39918	4.67242	4.66274	3.56026	3.44321	2.97815	393	69	112	110	167	86	54.298	23.9648	39.5095	11.8641	12.9244	7.04041	108.678	41.9068	74.4771	21.187	24.2204	12.8769	624				No hit
Bger_09720-RA_mrna	gene-C0J52_09720	mRNA	.	.	AGXT	PSN42958.1	Serine--pyruvate aminotransferase	.	PYGN01000641.1:526952-545734	2658	-8.9234	6.74778	1.4232e-06	0.000164496	4.39327	7.519	4.09969	5.16176	3.91836	7.27698	7.12122	8.15881	154	98	65	1570	2337	3560	4.98787	7.94337	5.33627	39.8274	42.6025	68.9236	9.98324	13.8904	10.0591	71.1241	79.8372	126.061	1080	4	1048	96.76	UNIPROTKB|Q7QH32 - symbol:AgaP_AGAP003490 "Serine--pyruvate aminotransferase" species:7165 "Anopheles gambiae" [GO:0004760 "serine-pyruvate transaminase activity" evidence=IBA] [GO:0005777 "peroxisome" evidence=IBA] [GO:0008453 "alanine-glyoxylate transaminase activity" evidence=IBA] [GO:0019265 "glycine biosynthetic process, by transamination of glyoxylate" evidence=IBA] InterPro:IPR015421 Inter…	396	4	381	95.45
Bger_09765-RA_mrna	gene-C0J52_09765	mRNA	.	.	CYP15C1	PSN45973.1	Farnesoate epoxidase	.	PYGN01000457.1:543137-596322	1883	-6.16399	5.21241	0.00187806	0.0319058	3.28929	5.19567	2.08743	3.99213	3.7883	7.06915	2.85002	5.66784	31	42	59	1358	105	623	1.40097	4.82564	6.87554	48.6285	2.68642	17.0132	2.80405	8.43851	12.9607	86.8412	5.03435	31.1171	1350	1	1327	98.3	UNIPROTKB|C0SPF7 - symbol:CYP15C1 "Farnesoate epoxidase" species:7091 "Bombyx mori" [GO:0006718 "juvenile hormone biosynthetic process" evidence=IDA] [GO:0007552 "metamorphosis" evidence=IMP] [GO:0016709 "oxidoreductase activity, acting on paired donors, with incorporation or reduction of molecular oxygen, NAD(P)H as one donor, and incorporation of one atom of oxygen" evidence=IDA] InterPro:IPR00…	493	1	487	98.78
Bger_09771-RA_mrna	gene-C0J52_09771	mRNA	.	.	.	PSN45982.1	hypothetical protein	.	PYGN01000457.1:782403-853465	3779	2.51209	4.5846	0.00494824	0.0596288	5.11433	3.81613	5.45196	4.97893	4.91209	3.47369	4.33784	3.63687	408	86	134	103	325	143	9.31749	4.89826	7.77504	1.83307	4.16181	1.93554	18.649	8.56551	14.6563	3.27352	7.79925	3.54009	2772	994	1951	34.56	UNIPROTKB|E1BRV7 - symbol:FAM161A "Uncharacterized protein" species:9031 "Gallus gallus" [GO:0005813 "centrosome" evidence=IEA] [GO:0032391 "photoreceptor connecting cilium" evidence=IEA] [GO:0036064 "ciliary basal body" evidence=IEA] Proteomes:UP000000539 GeneTree:ENSGT00530000063901 OrthoDB:EOG091G054R TreeFam:TF321199 InterPro:IPR019579 Pfam:PF10595 eggNOG:ENOG410IEKK eggNOG:ENOG4111HTJ EMBL:A…	579	3	307	52.68
Bger_09837-RA_mrna	gene-C0J52_09837	mRNA	.	.	.	PSN35009.1	hypothetical protein	.	PYGN01001413.1:200419-285670	5638	-5.79348	8.19156	0.000409167	0.012098	6.24768	8.8587	5.27187	7.16373	6.30745	8.07326	9.08495	9.41789	359	401	360	2734	9165	8538	5.49174	15.4045	14.0633	32.696	78.7972	77.9292	10.9917	26.9376	26.5098	58.3888	147.666	142.532	5571	2077	3871	32.22	FB|FBgn0001112 - symbol:Gld "Glucose dehydrogenase" species:7227 "Drosophila melanogaster" [GO:0006006 "glucose metabolic process" evidence=TAS] [GO:0008364 "pupal chitin-based cuticle development" evidence=TAS] [GO:0046693 "sperm storage" evidence=IMP;TAS] [GO:0016614 "oxidoreductase activity, acting on CH-OH group of donors" evidence=IEA] [GO:0055114 "oxidation-reduction process" evidence=IEA] …	625	19	610	94.72
Bger_09844-RA_mrna	gene-C0J52_09844	mRNA	.	.	Cyp4g15	PSN35016.1	Cytochrome P450 4g15	.	PYGN01001413.1:390923-403015	1735	-9.96037	8.20273	0.000205295	0.00750008	5.05678	8.96996	2.68962	5.81739	6.66332	8.27186	9.57511	9.06292	52	156	462	3139	12880	6673	2.56011	19.465	58.7464	121.961	359.833	197.93	5.12406	34.038	110.739	217.798	674.328	362.013	1710	124	1690	91.64	FB|FBgn0030304 - symbol:Cyp4g15 "Cyp4g15" species:7227 "Drosophila melanogaster" [GO:0016705 "oxidoreductase activity, acting on paired donors, with incorporation or reduction of molecular oxygen" evidence=IEA] [GO:0005506 "iron ion binding" evidence=IEA] [GO:0020037 "heme binding" evidence=IEA] [GO:0055114 "oxidation-reduction process" evidence=IEA] [GO:0019233 "sensory perception of pain" evide…	574	1	572	99.65
Bger_09851-RA_mrna	gene-C0J52_09851	mRNA	.	.	.	PSN42174.1	hypothetical protein	.	PYGN01000690.1:68481-112472	2616	2.66335	4.19747	0.01209	0.10344	4.5938	3.42257	3.98974	5.64385	4.14783	3.87209	3.13865	3.25697	142	138	77	139	132	107	4.66917	11.4154	6.42295	3.57222	2.43092	2.0956	9.34537	19.9619	12.1075	6.37931	4.55556	3.83285	2328	1159	1975	35.09	UNIPROTKB|A1DWM3 - symbol:MFSD6 "Major facilitator superfamily domain-containing protein 6" species:9823 "Sus scrofa" [GO:0016021 "integral component of membrane" evidence=IEA] Pfam:PF12832 GO:GO:0016021 Proteomes:UP000008227 CDD:cd06174 InterPro:IPR020846 InterPro:IPR036259 SUPFAM:SSF103473 InterPro:IPR024989 eggNOG:KOG3762 eggNOG:ENOG410YMHR GeneTree:ENSGT00530000063599 HOVERGEN:HBG100740 Ortho…	798	290	626	42.23
Bger_09864-RA_mrna	gene-C0J52_09864	mRNA	.	.	.	PSN42186.1	hypothetical protein	.	PYGN01000690.1:986668-1018487	2708	-2.37687	5.84895	0.018338	0.135868	4.99179	6.338	4.23435	5.80828	4.93276	6.55677	6.36218	6.09503	170	155	136	949	1374	842	5.41619	12.3854	11.0865	23.622	24.594	15.9832	10.8405	21.6582	20.8986	42.1843	46.0893	29.2333	2067	1195	2062	41.99	ZFIN|ZDB-GENE-070410-130 - symbol:bdh1 "3-hydroxybutyrate dehydrogenase, type 1" species:7955 "Danio rerio" [GO:0016021 "integral component of membrane" evidence=IEA] [GO:0016491 "oxidoreductase activity" evidence=IEA] [GO:0016020 "membrane" evidence=IEA] InterPro:IPR020904 PROSITE:PS00061 Pfam:PF00106 InterPro:IPR002347 ZFIN:ZDB-GENE-070410-130 GO:GO:0016021 Proteomes:UP000000437 GO:GO:0016491 I…	363	72	362	80.17
Bger_09867-RA_mrna	gene-C0J52_09867	mRNA	.	.	Tret1_11	PSN42188.1	Facilitated trehalose transporter Tret1	.	PYGN01000690.1:1193473-1215678	2934	-4.97288	5.27261	0.000291455	0.00959988	3.52027	5.89931	2.19043	3.89217	4.47821	5.24426	5.81505	6.63861	34	39	98	376	935	1233	0.987491	2.87304	7.31737	8.62394	15.4412	21.6216	1.97647	5.02403	13.7936	15.4007	28.9369	39.5459	1773	310	1759	81.78	UNIPROTKB|A5LGM7 - symbol:Tret1 "Facilitated trehalose transporter Tret1" species:319348 "Polypedilum vanderplanki" [GO:0005886 "plasma membrane" evidence=IDA] [GO:0015574 "trehalose transmembrane transporter activity" evidence=IDA] [GO:0015771 "trehalose transport" evidence=IDA] [GO:0015767 "lactose transport" evidence=IDA] [GO:0015768 "maltose transport" evidence=IDA] [GO:0015770 "sucrose trans…	504	15	500	96.43
Bger_09872-RA_mrna	gene-C0J52_09872	mRNA	.	.	.	PSN41288.1	hypothetical protein	.	PYGN01000753.1:211123-230888	3770	8.05685	7.10147	0.0260748	0.166423	4.68082	4.95619	1.89752	9.50956	2.63539	5.24799	4.70797	4.9126	26	2050	24	377	425	364	0.576272	117.92	1.38049	6.7307	5.45879	4.95709	1.15341	206.205	2.60228	12.0197	10.2298	9.06653	2370	193	2335	90.42	UNIPROTKB|C3Y298 - symbol:BRAFLDRAFT_124402 "Putative uncharacterized protein" species:7739 "Branchiostoma floridae" [GO:0005739 "mitochondrion" evidence=IBA] [GO:0009396 "folic acid-containing compound biosynthetic process" evidence=IBA] [GO:0030272 "5-formyltetrahydrofolate cyclo-ligase activity" evidence=IBA] [GO:0035999 "tetrahydrofolate interconversion" evidence=IBA] InterPro:IPR000832 Inter…	1033	355	1001	62.63
Bger_09885-RA_mrna	gene-C0J52_09885	mRNA	.	.	Gs2	PSN41298.1	Glutamine synthetase 2 cytoplasmic	.	PYGN01000753.1:705734-720994	2856	3.11367	10.1028	0.0434815	0.225827	10.0321	9.05829	9.69174	11.8942	8.51031	8.98067	8.93977	9.25441	7879	10717	1674	5137	8286	7622	238.398	813.879	129.389	121.276	140.619	137.34	477.154	1423.22	243.904	216.575	263.52	251.194	1107	10	1105	99.01	FB|FBgn0001145 - symbol:Gs2 "Glutamine synthetase 2" species:7227 "Drosophila melanogaster" [GO:0004356 "glutamate-ammonia ligase activity" evidence=NAS;IDA] [GO:0005737 "cytoplasm" evidence=ISS] [GO:0007416 "synapse assembly" evidence=IMP] [GO:0006542 "glutamine biosynthetic process" evidence=IEA;NAS] [GO:0045213 "neurotransmitter receptor metabolic process" evidence=IMP] [GO:0006538 "glutamate …	369	6	369	98.64
Bger_09913-RA_mrna	gene-C0J52_09913	mRNA	.	.	.	PSN43174.1	hypothetical protein	.	PYGN01000627.1:1047034-1072808	1029	4.4594	2.03334	0.00385413	0.0511025	2.74287	1.20784	2.64195	1.94132	3.64535	1.82857	1.30952	0.485413	50	8	53	26	25	5	4.17734	1.65091	11.1883	1.65185	1.1427	0.201041	8.36097	2.88692	21.0904	2.94988	2.14143	0.367705	1029	43	883	81.73	UNIPROTKB|Q7PXX1 - symbol:AgaP_AGAP001634 "AGAP001634-PA" species:7165 "Anopheles gambiae" [GO:0005887 "integral component of plasma membrane" evidence=IBA] [GO:0015293 "symporter activity" evidence=IBA] InterPro:IPR001734 Pfam:PF00474 PROSITE:PS50283 GO:GO:0016021 GO:GO:0055085 GO:GO:0005215 Proteomes:UP000007062 EMBL:AAAB01008987 TIGRFAMs:TIGR00813 eggNOG:COG0591 eggNOG:KOG2349 RefSeq:XP_321461…	654	114	510	60.7
Bger_09953-RA_mrna	gene-C0J52_09953	mRNA	.	.	.	PSN53860.1	hypothetical protein	.	PYGN01000115.1:202660-247396	2064	2.92333	5.17979	0.0207575	0.146455	5.41543	4.04724	6.59096	3.95957	5.69574	2.88354	4.95079	4.30738	910	41	234	65	506	235	38.0622	4.23077	25.0078	2.09762	11.88	5.84855	76.1817	7.39828	47.1407	3.74595	22.2632	10.697	1215	28	859	68.48	UNIPROTKB|I3L9V2 - symbol:VAT1 "Uncharacterized protein" species:9823 "Sus scrofa" [GO:0008270 "zinc ion binding" evidence=IEA] [GO:0010637 "negative regulation of mitochondrial fusion" evidence=IEA] [GO:0016491 "oxidoreductase activity" evidence=IEA] [GO:0055114 "oxidation-reduction process" evidence=IEA] [GO:0070062 "extracellular exosome" evidence=IEA] InterPro:IPR002364 InterPro:IPR013149 Int…	400	56	382	81.75
Bger_09955-RA_mrna	gene-C0J52_09955	mRNA	.	.	.	PSN53858.1	hypothetical protein	.	PYGN01000115.1:333378-348079	1693	2.66891	3.01003	0.0135848	0.111397	3.54395	2.38415	4.15167	2.88582	3.59437	2.21147	2.76471	2.17629	160	18	51	37	98	44	8.12507	2.28592	6.60266	1.46457	2.80534	1.31974	16.2624	3.99734	12.4463	2.61545	5.25722	2.4138	1062	259	1048	74.39	ZFIN|ZDB-GENE-040426-881 - symbol:gde1 "glycerophosphodiester phosphodiesterase 1" species:7955 "Danio rerio" [GO:0005575 "cellular_component" evidence=ND] [GO:0006629 "lipid metabolic process" evidence=IEA] [GO:0008081 "phosphoric diester hydrolase activity" evidence=IEA] [GO:0008889 "glycerophosphodiester phosphodiesterase activity" evidence=IEA] InterPro:IPR004129 InterPro:IPR017946 InterPro:I…	333	67	330	79.28
Bger_09960-RA_mrna	gene-C0J52_09960	mRNA	.	.	.	PSN53850.1	hypothetical protein	.	PYGN01000115.1:857437-899826	6579	-3.36894	3.81364	0.00214949	0.0346809	2.81199	4.31998	3.13057	2.39529	2.91012	5.1636	4.25535	3.54098	74	12	30	355	306	133	0.960239	0.367898	1.00437	3.63033	2.25414	1.03781	1.92192	0.643336	1.89328	6.48308	4.22427	1.89816	3405	238	3205	87.17	FB|FBgn0000008 - symbol:a "arc" species:7227 "Drosophila melanogaster" [GO:0048749 "compound eye development" evidence=IMP] [GO:0005912 "adherens junction" evidence=IDA] [GO:0016324 "apical plasma membrane" evidence=IDA] [GO:0003674 "molecular_function" evidence=ND] Pfam:PF00595 InterPro:IPR001478 InterPro:IPR015943 InterPro:IPR036034 PROSITE:PS50106 SMART:SM00228 EMBL:AE013599 Proteomes:UP000000…	1329	458	1281	62
Bger_09994-RA_mrna	gene-C0J52_09994	mRNA	.	.	.	PSN47993.1	putative medium-chain specific acyl-CoA dehydrogenase	.	PYGN01000349.1:847642-878446	3505	-2.51253	7.0983	0.0321317	0.189403	6.26081	7.51109	6.43888	6.57128	5.77228	6.68753	7.82497	8.02077	818	265	247	1040	3817	3234	20.1591	16.376	15.5215	19.9892	52.7782	47.4788	40.3485	28.6364	29.2588	35.6969	98.9065	86.8388	1113	7	1111	99.28	UNIPROTKB|Q7PNP8 - symbol:AgaP_AGAP005662 "AGAP005662-PA" species:7165 "Anopheles gambiae" [GO:0000062 "fatty-acyl-CoA binding" evidence=IBA] [GO:0005739 "mitochondrion" evidence=IBA] [GO:0009055 "electron transfer activity" evidence=IBA] [GO:0033539 "fatty acid beta-oxidation using acyl-CoA dehydrogenase" evidence=IBA] [GO:0050660 "flavin adenine dinucleotide binding" evidence=IBA] [GO:0052890 "…	419	2	419	99.76
Bger_10035-RA_mrna	gene-C0J52_10035	mRNA	.	.	.	PSN39486.1	hypothetical protein	.	PYGN01000906.1:666182-666736	525	220.062	7.90453	6.33391e-05	0.00330587	4.50304	1.6457	0.60803	10.483	2.41806	1.36197	1.77606	1.79905	5	4028	20	16	41	31	0.821443	1664.13	8.23952	2.03082	3.75172	3.03683	1.64412	2910.03	15.5318	3.62666	7.03074	5.55437	525				No hit
Bger_10046-RA_mrna	gene-C0J52_10046	mRNA	.	.	.	PSN34151.1	hypothetical protein	.	PYGN01001545.1:73669-79565	1128	3.15699	6.37707	0.00575078	0.0653984	6.92945	5.19305	6.30947	7.31616	7.16272	6.13126	4.78117	4.66671	747	446	655	704	448	305	57.1971	85.7515	128.063	42.0456	19.2366	13.911	114.48	149.952	241.403	75.0854	36.0494	25.4433	1128	13	724	63.12	WB|WBGene00013151 - symbol:nsun-5 species:6239 "Caenorhabditis elegans" [GO:0003723 "RNA binding" evidence=IEA] [GO:0005730 "nucleolus" evidence=IBA] [GO:0008168 "methyltransferase activity" evidence=IEA] [GO:0008173 "RNA methyltransferase activity" evidence=IBA] [GO:0008757 "S-adenosylmethionine-dependent methyltransferase activity" evidence=IBA] [GO:0016740 "transferase activity" evidence=IEA] …	439	138	435	67.88
Bger_10072-RA_mrna	gene-C0J52_10072	mRNA	.	.	Hsp60	PSN43817.1	60 kDa heat shock protein	.	PYGN01000583.1:340484-368425	4065	-2.42655	8.37325	0.0330153	0.192655	7.57836	8.87564	7.70369	7.82769	7.20369	8.78815	8.91223	8.92654	1979	637	674	4494	8129	6070	42.0666	33.9795	36.5897	74.5376	96.9271	76.8362	84.1965	59.4193	68.9731	133.11	181.642	140.533	1743	1	1657	95.07	FB|FBgn0015245 - symbol:Hsp60A "Heat shock protein 60A" species:7227 "Drosophila melanogaster" [GO:0009408 "response to heat" evidence=IEP] [GO:0005739 "mitochondrion" evidence=IBA;IDA] [GO:0006458 "'de novo' protein folding" evidence=ISS;IBA] [GO:0005759 "mitochondrial matrix" evidence=ISS] [GO:0051082 "unfolded protein binding" evidence=ISS;IBA] [GO:0006626 "protein targeting to mitochondrion" …	573	1	549	95.81
Bger_10073-RA_mrna	gene-C0J52_10073	mRNA	.	.	.	PSN43816.1	10 kDa heat shock protein	.	PYGN01000583.1:340489-343940	286	2.33502	3.00674	0.0261722	0.16671	3.50514	2.52259	4.14313	3.19639	3.1759	2.60968	2.50395	2.45414	159	23	37	52	79	56	47.7735	17.1102	28.4528	12.2594	13.3772	10.0465	95.6189	29.9204	53.6347	21.893	25.0689	18.3751	285	40	286	86.67	UNIPROTKB|Q7PXP0 - symbol:AgaP_AGAP001502 "AGAP001502-PA" species:7165 "Anopheles gambiae" [GO:0005759 "mitochondrial matrix" evidence=IBA] [GO:0006986 "response to unfolded protein" evidence=IBA] [GO:0046872 "metal ion binding" evidence=IBA] [GO:0051082 "unfolded protein binding" evidence=IBA] [GO:0051085 "chaperone cofactor-dependent protein refolding" evidence=IBA] [GO:0051087 "chaperone bindi…	101	2	84	82.18
Bger_10095-RA_mrna	gene-C0J52_10095	mRNA	.	.	.	PSN39061.1	hypothetical protein	.	PYGN01000948.1:190390-253875	3240	2.73368	5.094	0.000981533	0.0213785	5.66235	4.25769	5.83773	5.51535	5.63397	4.03643	4.41186	4.32476	536	126	224	157	343	238	14.2849	8.39901	15.2185	3.26204	5.12079	3.77056	28.5914	14.6872	28.6875	5.82539	9.59638	6.89636	1968	85	1789	86.64	FB|FBgn0004378 - symbol:Klp61F "Kinesin-like protein at 61F" species:7227 "Drosophila melanogaster" [GO:0005871 "kinesin complex" evidence=ISS;IBA;IDA] [GO:0005737 "cytoplasm" evidence=IDA] [GO:0003774 "motor activity" evidence=IDA] [GO:0005875 "microtubule associated complex" evidence=IDA] [GO:0072686 "mitotic spindle" evidence=IDA] [GO:0008017 "microtubule binding" evidence=IBA;IDA] [GO:0097431…	1066	373	963	55.44
Bger_10105-RA_mrna	gene-C0J52_10105	mRNA	.	.	.	PSN39053.1	hypothetical protein	.	PYGN01000948.1:632824-690264	5085	3.08515	2.0315	0.00594795	0.0664519	2.79471	1.53281	2.88654	3.13939	2.3582	1.41604	1.89554	1.28685	61	22	19	17	46	18	1.02899	0.920721	0.824467	0.224245	0.435765	0.179966	2.05953	1.61005	1.55415	0.400459	0.816624	0.329158	3489				No hit
Bger_10191-RA_mrna	gene-C0J52_10191	mRNA	.	.	.	PSN35696.1	hypothetical protein	.	PYGN01001321.1:584016-595332	4202	5.05709	4.5307	4.96048e-05	0.00276612	5.06848	3.07193	4.88339	4.1734	6.14867	2.65535	3.40345	3.157	272	48	322	54	162	99	5.57631	2.4727	16.8795	0.865422	1.86526	1.20217	11.161	4.32397	31.8187	1.54548	3.49551	2.19878	3894	3361	3670	7.96	FB|FBgn0011020 - symbol:Sas-4 "Spindle assembly abnormal 4" species:7227 "Drosophila melanogaster" [GO:0040011 "locomotion" evidence=IMP] [GO:0007099 "centriole replication" evidence=IMP] [GO:0007098 "centrosome cycle" evidence=IMP] [GO:0005814 "centriole" evidence=IDA] [GO:0008356 "asymmetric cell division" evidence=IDA;IMP] [GO:0060271 "cilium assembly" evidence=IMP] [GO:0007140 "male meiotic n…	901	722	828	11.88
Bger_10194-RA_mrna	gene-C0J52_10194	mRNA	.	.	.	PSN35699.1	hypothetical protein	.	PYGN01001321.1:623416-629536	748	-5.0458	10.4967	0.00182002	0.0316116	8.57671	11.2068	8.86401	9.69032	7.17579	11.3912	10.786	11.4431	4435	2324	661	27356	29837	34793	512.314	673.883	195.028	2465.99	1933.56	2393.76	1025.4	1178.41	367.636	4403.78	3623.49	4378.19	489				No hit
Bger_10195-RA_mrna	gene-C0J52_10195	mRNA	.	.	.	PSN35700.1	hypothetical protein	.	PYGN01001321.1:646127-654442	725	-3.03835	9.52907	0.0229399	0.15448	8.25459	10.0977	9.28936	8.41129	7.06313	10.4399	9.97717	9.87592	5959	956	611	14143	17025	11733	710.226	285.755	185.795	1315.36	1138.25	832.806	1421.52	499.695	350.232	2348.98	2133.08	1523.2	297				No hit
Bger_10241-RA_mrna	gene-C0J52_10241	mRNA	.	.	.	PSN41853.1	hypothetical protein	.	PYGN01000710.1:658268-669517	535	-3.12573	3.60401	0.00546431	0.0634387	2.72264	4.11131	2.28656	3.19639	2.68496	4.70741	3.22331	4.40322	37	23	25	256	141	252	5.9497	9.16462	9.9976	32.1579	12.7143	24.1739	11.9084	16.026	18.8459	57.4278	23.8266	44.2141	363				No hit
Bger_10243-RA_mrna	gene-C0J52_10243	mRNA	.	.	.	PSN41855.1	hypothetical protein	.	PYGN01000710.1:705812-706530	316	-3.24931	2.89072	0.00332921	0.0469264	1.99354	3.53523	2.34726	1.27517	2.3582	3.84279	3.08938	3.67351	39	4	19	136	127	147	10.4319	2.2224	12.7968	28.8849	19.3447	23.8772	20.8794	3.88628	24.1224	51.583	36.2521	43.6715	186				No hit
Bger_10260-RA_mrna	gene-C0J52_10260	mRNA	.	.	.	PSN54897.1	hypothetical protein	.	PYGN01000080.1:689273-690598	1326	4.12049	3.65892	0.00214347	0.0346809	4.10988	2.44923	5.12358	2.81479	4.39127	1.86789	3.1579	2.32189	323	17	92	27	134	50	21.0484	2.75015	15.1837	1.33171	4.88115	1.91403	42.1286	4.80914	28.622	2.37817	9.1473	3.50075	1326	553	1087	40.35	MGI|MGI:99460 - symbol:Notch3 "notch 3" species:10090 "Mus musculus" [GO:0000122 "negative regulation of transcription by RNA polymerase II" evidence=IMP] [GO:0004872 "receptor activity" evidence=IEA] [GO:0005509 "calcium ion binding" evidence=IEA] [GO:0005515 "protein binding" evidence=IPI] [GO:0005634 "nucleus" evidence=IEA] [GO:0005654 "nucleoplasm" evidence=ISO] [GO:0005829 "cytosol" evidence…	2318	1790	1947	6.82
Bger_10292-RA_mrna	gene-C0J52_10292	mRNA	.	.	.	PSN44847.1	hypothetical protein	.	PYGN01000523.1:478314-491540	630	-11.7785	6.0057	2.17922e-10	1.97904e-07	3.40747	6.83776	3.83936	3.13939	3.24364	6.61427	6.52299	7.37603	127	22	39	988	1538	2064	17.309	7.25256	13.5695	105.698	118.263	168.536	34.644	12.6824	25.579	188.757	221.624	308.252	288				No hit
Bger_10297-RA_mrna	gene-C0J52_10297	mRNA	.	.	.	PSN44850.1	hypothetical protein	.	PYGN01000523.1:592466-596064	1190	-4.64647	5.85299	1.25722e-05	0.00101166	4.35899	6.55317	4.54411	3.82146	4.7114	6.70528	6.16819	6.78603	213	37	116	1053	1199	1367	15.4359	6.69018	21.5166	59.6237	48.8294	59.0856	30.8949	11.699	40.5597	106.476	91.5065	108.068	249				No hit
Bger_10298-RA_mrna	gene-C0J52_10298	mRNA	.	.	.	PSN44853.1	hypothetical protein	.	PYGN01000523.1:627560-636262	372	-2.36901	4.46823	0.0119208	0.102544	3.73644	4.98046	3.23064	4.38432	3.59437	5.01387	4.92574	5.00176	80	56	51	319	497	388	18.413	32.5553	30.1902	57.677	64.6907	53.5923	36.8537	56.9288	56.9099	103	121.231	98.0204	264				No hit
Bger_10347-RA_mrna	gene-C0J52_10347	mRNA	.	.	.	PSN45265.1	Protein fem-1	.	PYGN01000501.1:455605-486793	2097	40.5616	10.045	0.000299518	0.00966146	7.89213	5.63662	5.81642	12.574	5.28594	5.02696	5.90751	5.9754	528	17170	175	322	998	774	21.7427	1775.98	18.3351	10.3246	23.0676	18.9738	43.5181	3105.62	34.5624	18.4378	43.2287	34.7031	1827	25	1813	97.92	FB|FBgn0038286 - symbol:CG6966 species:7227 "Drosophila melanogaster" [GO:0004842 "ubiquitin-protein transferase activity" evidence=ISS] [GO:0051438 "regulation of ubiquitin-protein transferase activity" evidence=ISS] InterPro:IPR002110 Pfam:PF13606 PRINTS:PR01415 PROSITE:PS50088 SMART:SM00248 UniPathway:UPA00143 Proteomes:UP000000803 EMBL:AE014297 Gene3D:1.10.10.10 InterPro:IPR036388 eggNOG:COG0…	664	1	664	100
Bger_10366-RA_mrna	gene-C0J52_10366	mRNA	.	.	Cyp4aa1	PSN40593.1	putative cytochrome P450 4aa1	.	PYGN01000804.1:708791-723950	1274	11.1819	5.76635	0.000665695	0.0161364	5.15826	3.20035	2.98534	8.11317	4.37626	4.0015	2.93057	2.66899	66	777	91	153	112	67	4.47447	132.264	15.6388	8.07899	4.24897	2.67446	8.95567	231.287	29.4797	14.4275	7.96259	4.89159	1230	1	1213	98.62	FB|FBgn0034053 - symbol:Cyp4aa1 "Cyp4aa1" species:7227 "Drosophila melanogaster" [GO:0055114 "oxidation-reduction process" evidence=IEA] [GO:0016705 "oxidoreductase activity, acting on paired donors, with incorporation or reduction of molecular oxygen" evidence=IEA] [GO:0004497 "monooxygenase activity" evidence=IEA] [GO:0020037 "heme binding" evidence=IEA] [GO:0005506 "iron ion binding" evidence=…	510	83	503	82.55
Bger_10367-RA_mrna	gene-C0J52_10367	mRNA	.	.	.	PSN40592.1	hypothetical protein	.	PYGN01000804.1:727151-769605	2427	-2.21607	4.63902	0.0321481	0.189403	3.89773	5.05752	3.00432	4.11547	4.57342	4.86147	4.66153	5.64957	67	46	105	286	411	615	2.37768	4.08645	9.51694	7.93216	8.20646	13.0256	4.75895	7.14591	17.9398	14.1653	15.3789	23.8238	1575	148	694	34.73	WB|WBGene00003943 - symbol:pbo-4 species:6239 "Caenorhabditis elegans" [GO:0005516 "calmodulin binding" evidence=IEA] [GO:0005886 "plasma membrane" evidence=IEA;IBA] [GO:0006810 "transport" evidence=IEA] [GO:0006811 "ion transport" evidence=IEA] [GO:0006812 "cation transport" evidence=IEA] [GO:0006814 "sodium ion transport" evidence=IEA] [GO:0006885 "regulation of pH" evidence=IEA] [GO:0010877 "l…	783	92	275	23.5
Bger_10370-RA_mrna	gene-C0J52_10370	mRNA	.	.	.	PSN40602.1	hypothetical protein	.	PYGN01000804.1:978111-1005309	4359	2.32808	3.64343	0.0449647	0.230466	4.12743	2.8753	4.55702	3.54252	4.28275	1.86789	3.76529	2.99273	215	30	85	27	213	87	4.24419	1.46379	4.28289	0.415977	2.35905	1.02573	8.49478	2.5597	8.07343	0.742856	4.42087	1.87607	2097	457	2080	77.44	UNIPROTKB|B3F7U0 - symbol:AgaP_AGAP000880 "AGAP000880-PC" species:7165 "Anopheles gambiae" [GO:0004860 "protein kinase inhibitor activity" evidence=IBA] [GO:0005737 "cytoplasm" evidence=IBA] [GO:0006469 "negative regulation of protein kinase activity" evidence=IBA] [GO:0019221 "cytokine-mediated signaling pathway" evidence=IBA] [GO:0046426 "negative regulation of JAK-STAT cascade" evidence=IBA] P…	491	67	489	86.15
Bger_10389-RA_mrna	gene-C0J52_10389	mRNA	.	.	.	PSN41352.1	hypothetical protein	.	PYGN01000749.1:736368-837166	4236	-3.75603	7.20296	0.00568091	0.065101	5.67116	7.84909	5.73641	6.82727	4.44981	7.54606	8.01145	7.98977	499	317	96	1894	4346	3165	10.1715	16.2215	4.97538	30.1368	49.7318	38.4494	20.3582	28.3662	9.37881	53.8186	93.1975	70.324	3654	1903	3433	41.9	WB|WBGene00002915 - symbol:let-805 species:6239 "Caenorhabditis elegans" [GO:0016020 "membrane" evidence=IEA] [GO:0016021 "integral component of membrane" evidence=IEA] [GO:0030056 "hemidesmosome" evidence=IDA] [GO:0031581 "hemidesmosome assembly" evidence=IMP] InterPro:IPR003961 InterPro:IPR036116 Pfam:PF00041 PROSITE:PS50853 SMART:SM00060 GO:GO:0016021 Proteomes:UP000001940 Gene3D:2.60.40.10 In…	4450	1853	2396	12.22
Bger_10393-RA_mrna	gene-C0J52_10393	mRNA	.	.	.	PSN40547.1	hypothetical protein	.	PYGN01000806.1:62798-121357	3205	10.2467	6.02411	0.00335834	0.047024	4.74383	3.6473	2.1569	8.42923	3.64535	3.71922	3.83869	3.38401	33	968	53	124	225	118	0.864213	65.4579	3.59212	2.58985	3.39234	1.88091	1.72973	114.465	6.7713	4.62497	6.35726	3.44019	2739	22	1339	48.12	UNIPROTKB|Q7PZ52 - symbol:AgaP_AGAP011736 "AGAP011736-PA" species:7165 "Anopheles gambiae" [GO:0005777 "peroxisome" evidence=IBA] [GO:0010025 "wax biosynthetic process" evidence=IBA] [GO:0035336 "long-chain fatty-acyl-CoA metabolic process" evidence=IBA] [GO:0080019 "fatty-acyl-CoA reductase (alcohol-forming) activity" evidence=IBA] InterPro:IPR026055 Pfam:PF03015 GO:GO:0016021 GO:GO:0005777 Inte…	528	38	524	92.23
Bger_10447-RA_mrna	gene-C0J52_10447	mRNA	.	.	.	PSN36615.1	hypothetical protein	.	PYGN01001214.1:114337-115653	1317	2.35443	5.46871	0.0115371	0.100744	5.88383	4.76068	6.48351	5.21789	5.95008	4.81696	4.96178	4.5033	844	102	280	277	510	271	55.345	16.7784	46.8085	14.1426	18.7361	10.5606	110.773	29.34	88.2361	25.256	35.1115	19.3153	1317	298	721	32.19	MGI|MGI:2442697 - symbol:Zfp473 "zinc finger protein 473" species:10090 "Mus musculus" [GO:0003676 "nucleic acid binding" evidence=IEA] [GO:0003677 "DNA binding" evidence=IEA] [GO:0005622 "intracellular" evidence=IEA] [GO:0005634 "nucleus" evidence=IEA] [GO:0005654 "nucleoplasm" evidence=ISO] [GO:0006355 "regulation of transcription, DNA-templated" evidence=IEA] [GO:0006398 "mRNA 3'-end processin…	892	159	298	15.7
Bger_10459-RA_mrna	gene-C0J52_10459	mRNA	.	.	.	PSN36619.1	hypothetical protein	.	PYGN01001214.1:398673-425783	1589	-2.22876	5.08427	0.0178648	0.13377	4.35996	5.52516	4.21004	3.85725	5.01259	5.20257	5.99305	5.37985	167	38	144	365	1060	508	9.07742	5.05622	19.9207	15.4663	32.3278	16.446	18.1685	8.84173	37.5514	27.6198	60.5824	30.0798	939	238	928	73.59	UNIPROTKB|P35038 - symbol:TRYP4 "Trypsin-4" species:7165 "Anopheles gambiae" [GO:0004252 "serine-type endopeptidase activity" evidence=IBA] [GO:0005737 "cytoplasm" evidence=IBA] InterPro:IPR001254 InterPro:IPR001314 InterPro:IPR018114 Pfam:PF00089 PRINTS:PR00722 PROSITE:PS00134 PROSITE:PS50240 SMART:SM00020 InterPro:IPR009003 Prosite:PS00135 GO:GO:0005737 GO:GO:0005576 GO:GO:0004252 Proteomes:UP0…	275	63	275	77.45
Bger_10461-RA_mrna	gene-C0J52_10461	mRNA	.	.	TRYP1_0	PSN36617.1	Trypsin-1	.	PYGN01001214.1:438275-438580	306	-3.0109	9.88768	0.0417664	0.221885	8.33903	10.4612	6.26885	9.15347	9.59477	10.4858	10.2098	10.6881	726	1601	3555	14600	20007	20611	204.832	1134.78	2564.52	3217.02	3169.29	3466.27	409.973	1984.36	4834.23	5744.98	5939.27	6339.81	306	34	304	88.56	FB|FBgn0051954 - symbol:CG31954 species:7227 "Drosophila melanogaster" [GO:0006508 "proteolysis" evidence=IEA;ISM] [GO:0004252 "serine-type endopeptidase activity" evidence=ISM;IBA] [GO:0005737 "cytoplasm" evidence=IBA] InterPro:IPR001254 InterPro:IPR001314 InterPro:IPR018114 Pfam:PF00089 PRINTS:PR00722 PROSITE:PS00134 PROSITE:PS50240 SMART:SM00020 InterPro:IPR009003 Prosite:PS00135 Proteomes:UP0…	277	187	277	32.85
Bger_10465-RA_mrna	gene-C0J52_10465	mRNA	.	.	.	PSN43115.1	hypothetical protein	.	PYGN01000629.1:17097-45498	941	3.72453	3.98021	0.00293553	0.0428992	4.44696	2.80693	5.19137	3.19639	4.95313	3.02942	3.43535	1.95602	339	23	138	73	166	36	31.1296	5.25157	32.3507	5.21464	8.53683	1.91523	62.3062	9.18333	60.9824	9.31235	15.9981	3.50295	486				No hit
Bger_10472-RA_mrna	gene-C0J52_10472	mRNA	.	.	.	PSN43110.1	hypothetical protein	.	PYGN01000629.1:643406-659298	2348	-6.26587	5.501	2.35448e-07	4.74336e-05	3.68008	6.26718	4.11722	3.74711	3.1759	5.92534	6.28112	6.5951	156	35	37	609	1298	1196	5.72511	3.18579	3.41186	17.4675	26.7818	26.1938	11.4589	5.57094	6.4315	31.1936	50.1891	47.9084	1215	103	1213	91.44	UNIPROTKB|Q7PRC9 - symbol:AgaP_AGAP002341 "AGAP002341-PA" species:7165 "Anopheles gambiae" [GO:0005615 "extracellular space" evidence=IBA] [GO:0007623 "circadian rhythm" evidence=IBA] [GO:0032504 "multicellular organism reproduction" evidence=IBA] Proteomes:UP000007062 EMBL:AAAB01008859 InterPro:IPR010562 Pfam:PF06585 SMART:SM00700 RefSeq:XP_312626.4 PaxDb:Q7PRC9 EnsemblMetazoa:AGAP002341-RA Gene…	460	40	444	88.04
Bger_10485-RA_mrna	gene-C0J52_10485	mRNA	.	.	.	PSN43131.1	hypothetical protein	.	PYGN01000629.1:1031754-1094657	1134	2.04601	3.86265	0.034799	0.198401	4.30456	3.38913	4.65031	3.85725	4.40613	3.43493	3.33745	3.39502	230	38	93	100	154	119	17.4967	7.18912	17.9723	5.91317	6.57817	5.38922	35.0198	12.5715	33.8786	10.5598	12.3275	9.85688	1104	19	760	67.21	ZFIN|ZDB-GENE-070928-9 - symbol:wdr34 "WD repeat domain 34" species:7955 "Danio rerio" [GO:0042073 "intraciliary transport" evidence=IMP] [GO:0045503 "dynein light chain binding" evidence=IBA] [GO:0008574 "ATP-dependent microtubule motor activity, plus-end-directed" evidence=IBA] [GO:0005868 "cytoplasmic dynein complex" evidence=IBA] [GO:0045504 "dynein heavy chain binding" evidence=IBA] [GO:0097…	501	127	364	47.5
Bger_10516-RA_mrna	gene-C0J52_10516	mRNA	.	.	.	PSN41975.1	hypothetical protein	.	PYGN01000704.1:44722-59782	1302	66.6538	6.53791	1.88406e-05	0.00140905	4.87804	1.90649	2.37668	9.08154	3.1759	1.86789	1.89554	1.95602	40	1523	37	27	46	36	2.61038	253.676	6.20828	1.34754	1.70816	1.38811	5.2247	443.599	11.7029	2.40644	3.20109	2.53886	927	7	925	99.14	FB|FBgn0037323 - symbol:CG2663 species:7227 "Drosophila melanogaster" [GO:0005622 "intracellular" evidence=IEA] [GO:0006810 "transport" evidence=IEA] [GO:0005215 "transporter activity" evidence=IEA] CDD:cd00170 Gene3D:3.40.525.10 InterPro:IPR001251 InterPro:IPR036865 SMART:SM00516 SUPFAM:SSF52087 PROSITE:PS50191 Reactome:R-DME-2453902 Reactome:R-DME-432720 eggNOG:KOG1471 eggNOG:ENOG410XRSQ InterP…	315	6	315	98.41
Bger_10523-RA_mrna	gene-C0J52_10523	mRNA	.	.	.	PSN41981.1	hypothetical protein	.	PYGN01000704.1:206155-212825	688	-23.8	4.97991	7.61801e-10	4.87256e-07	1.78131	5.51673	1.24053	1.94132	2.16209	3.84279	6.04696	6.66045	13	8	16	136	1101	1252	1.58324	2.44732	4.91175	13.2417	77.5368	93.6339	3.16886	4.27958	9.25886	23.6471	145.304	171.256	585				No hit
Bger_10535-RA_mrna	gene-C0J52_10535	mRNA	.	.	.	PSN41971.1	hypothetical protein	.	PYGN01000704.1:511473-527497	1434	2.75866	7.18893	0.0134583	0.110822	7.70465	6.28505	7.19796	7.85006	8.06593	6.51093	6.06109	6.28313	1391	647	1229	919	1112	961	83.7781	97.7432	189.065	43.1818	37.5558	34.4669	167.682	170.922	356.395	77.1144	70.3797	63.0399	1206	508	715	17.25	UNIPROTKB|K7GKG2 - symbol:CHTOP "C1orf77 protein" species:9823 "Sus scrofa" [GO:0000346 "transcription export complex" evidence=IEA] [GO:0006406 "mRNA export from nucleus" evidence=IEA] [GO:0008284 "positive regulation of cell proliferation" evidence=IEA] [GO:0008327 "methyl-CpG binding" evidence=IEA] [GO:0016607 "nuclear speck" evidence=IEA] [GO:0031062 "positive regulation of histone methylatio…	216	23	89	31.02
Bger_10550-RA_mrna	gene-C0J52_10550	mRNA	.	.	.	PSN51236.1	hypothetical protein	.	PYGN01000206.1:629162-630643	1482	4.105	6.09286	0.0106895	0.0959146	5.91031	4.76405	3.44022	6.39988	7.89082	5.14371	4.42383	4.7246	94	235	1088	350	346	318	5.47005	34.2638	162.067	15.884	11.2911	11.0413	10.9483	59.9164	305.503	28.3658	21.1596	20.1946	1482	331	835	34.08	FB|FBgn0033936 - symbol:Achl "Achilles" species:7227 "Drosophila melanogaster" [GO:0003674 "molecular_function" evidence=ND] [GO:0005575 "cellular_component" evidence=ND] [GO:0003676 "nucleic acid binding" evidence=IEA] [GO:0010629 "negative regulation of gene expression" evidence=IMP] InterPro:IPR035979 EMBL:AE013599 Proteomes:UP000000803 GO:GO:0003723 Gene3D:1.10.10.10 InterPro:IPR036388 InterP…	867	279	447	19.49
Bger_10554-RA_mrna	gene-C0J52_10554	mRNA	.	.	CDC34	PSN51240.1	Ubiquitin-conjugating enzyme E2 R1	.	PYGN01000206.1:1008618-1013843	477	4.71898	5.75586	0.00435863	0.0551948	5.66631	4.25213	5.27187	7.76784	3.95923	3.63054	4.68494	4.44091	359	611	67	116	418	259	64.969	277.694	30.5511	16.3923	42.4346	27.8845	130.036	485.599	57.5902	29.2735	79.5225	51.0008	477	1	379	79.45	UNIPROTKB|Q7PHX7 - symbol:AgaP_AGAP008680 "AGAP008680-PA" species:7165 "Anopheles gambiae" [GO:0005737 "cytoplasm" evidence=IBA] [GO:0031625 "ubiquitin protein ligase binding" evidence=IBA] [GO:0043161 "proteasome-mediated ubiquitin-dependent protein catabolic process" evidence=IBA] [GO:0061630 "ubiquitin protein ligase activity" evidence=IBA] InterPro:IPR000608 GO:GO:0005524 GO:GO:0005737 GO:GO:…	239	86	213	53.56
Bger_10556-RA_mrna	gene-C0J52_10556	mRNA	.	.	.	PSN51242.1	hypothetical protein	.	PYGN01000206.1:1048940-1065044	711	-6.49246	7.08551	3.1089e-05	0.00197633	5.13186	7.82956	4.40825	5.62321	5.36411	7.7004	7.44829	8.33998	193	136	185	2109	2936	4038	23.3734	41.3951	57.3249	199.939	200.113	292.23	46.7819	72.3869	108.06	357.053	375.012	534.488	711	106	667	79.04	UNIPROTKB|Q9BXD5 - symbol:NPL "N-acetylneuraminate lyase" species:9606 "Homo sapiens" [GO:0005515 "protein binding" evidence=IPI] [GO:0005829 "cytosol" evidence=TAS] [GO:0005975 "carbohydrate metabolic process" evidence=IEA] [GO:0008747 "N-acetylneuraminate lyase activity" evidence=ISS;TAS] [GO:0019262 "N-acetylneuraminate catabolic process" evidence=IEA;TAS] InterPro:IPR002220 InterPro:IPR005264…	320	66	253	58.75
Bger_10575-RA_mrna	gene-C0J52_10575	mRNA	.	.	.	PSN53115.1	hypothetical protein	.	PYGN01000139.1:612924-644139	1751	4.73238	6.12551	0.000166091	0.00651753	6.78243	4.50465	6.25308	7.41552	6.6787	5.43308	3.95329	4.12759	718	478	467	430	245	206	35.3962	59.1019	58.8044	16.5213	6.7624	6.04212	70.8457	103.35	110.849	29.5039	12.6728	11.051	1623	499	1606	68.27	ZFIN|ZDB-GENE-051120-15 - symbol:zgc:123010 "zgc:123010" species:7955 "Danio rerio" [GO:0008150 "biological_process" evidence=ND] [GO:0046872 "metal ion binding" evidence=IEA] [GO:0003723 "RNA binding" evidence=IEA] [GO:0003676 "nucleic acid binding" evidence=IEA] [GO:0005575 "cellular_component" evidence=ND] InterPro:IPR000504 InterPro:IPR000571 InterPro:IPR011990 InterPro:IPR013026 InterPro:IPR…	474	117	474	75.53
Bger_10610-RA_mrna	gene-C0J52_10610	mRNA	.	.	FAH	PSN41076.1	Fumarylacetoacetase	.	PYGN01000765.1:216015-221069	747	-2.29479	5.84786	0.0131564	0.109185	5.13161	6.31918	4.98717	5.54856	4.85908	6.2137	6.13093	6.61289	293	129	129	746	1168	1211	33.8179	37.2977	38.0954	67.321	75.7884	83.3708	67.6866	65.2218	71.8114	120.222	142.028	152.485	747	1	724	96.92	UNIPROTKB|F1NYW8 - symbol:FAH "Uncharacterized protein" species:9031 "Gallus gallus" [GO:0004334 "fumarylacetoacetase activity" evidence=IEA] [GO:0006527 "arginine catabolic process" evidence=IEA] [GO:0009072 "aromatic amino acid family metabolic process" evidence=IEA] [GO:0070062 "extracellular exosome" evidence=IEA] InterPro:IPR005959 InterPro:IPR011234 InterPro:IPR015377 InterPro:IPR036462 Int…	419	71	394	77.33
Bger_10614-RA_mrna	gene-C0J52_10614	mRNA	.	.	.	PSN41072.1	hypothetical protein	.	PYGN01000765.1:548467-568014	3585	-2.1885	6.25429	0.0259721	0.166101	5.598	6.67749	5.55207	5.45823	5.7837	6.24764	6.686	7.09883	438	121	249	764	1724	1701	10.5472	7.2969	15.3014	14.3665	23.3105	24.4135	21.1102	12.76	28.8438	25.6558	43.684	44.6523	1221	1	1198	98.12	RGD|1309411 - symbol:Acbd5 "acyl-CoA binding domain containing 5" species:10116 "Rattus norvegicus" [GO:0000062 "fatty-acyl-CoA binding" evidence=IEA] [GO:0005634 "nucleus" evidence=ISO] [GO:0005654 "nucleoplasm" evidence=ISO] [GO:0005777 "peroxisome" evidence=ISO] [GO:0005778 "peroxisomal membrane" evidence=IEA] [GO:0008289 "lipid binding" evidence=IEA] [GO:0016020 "membrane" evidence=ISO] [GO:0…	506	71	502	85.38
Bger_10645-RA_mrna	gene-C0J52_10645	mRNA	.	.	.	PSN56120.1	hypothetical protein	.	PYGN01000051.1:1458209-1461944	1645	2.48875	3.52769	0.0387252	0.210767	3.83862	2.83554	4.96797	2.95351	3.59437	2.27136	3.39536	2.83992	289	19	51	39	161	77	15.1664	2.44662	6.77406	1.57955	4.73955	2.3894	30.3557	4.27836	12.7694	2.82077	8.88193	4.37021	1062	19	298	26.37	FB|FBgn0033960 - symbol:CG10151 species:7227 "Drosophila melanogaster" [GO:0008150 "biological_process" evidence=ND] [GO:0005575 "cellular_component" evidence=ND] [GO:0003674 "molecular_function" evidence=ND] InterPro:IPR015943 EMBL:AE013599 Proteomes:UP000000803 Gene3D:2.130.10.10 eggNOG:KOG4282 eggNOG:ENOG410YYXY UniGene:Dm.7788 GeneID:36639 FlyBase:FBgn0033960 OrthoDB:EOG091G06DN GenomeRNAi:36…	680	68	163	14.12
Bger_10657-RA_mrna	gene-C0J52_10657	mRNA	.	.	memo1	PSN42752.1	Protein MEMO1	.	PYGN01000655.1:68094-76881	495	2.42531	3.78052	0.0137851	0.112231	4.28714	3.14286	3.98974	4.91245	3.95923	2.80468	3.37905	3.24484	142	82	67	61	159	106	24.7354	35.5731	29.7323	8.2569	15.5278	10.9916	49.5081	62.2061	56.0467	14.7453	29.0992	20.1036	495	16	493	96.57	FB|FBgn0038110 - symbol:CG8031 species:7227 "Drosophila melanogaster" [GO:0003674 "molecular_function" evidence=ND] [GO:0005829 "cytosol" evidence=ISS] [GO:0005634 "nucleus" evidence=ISS;IBA] [GO:0032886 "regulation of microtubule-based process" evidence=ISS;IBA] [GO:0005737 "cytoplasm" evidence=IBA] Proteomes:UP000000803 EMBL:AE014297 GO:GO:0005829 GO:GO:0005634 GO:GO:0005737 GO:GO:0032886 React…	295	68	294	76.95
Bger_10778-RA_mrna	gene-C0J52_10778	mRNA	.	.	.	PSN40576.1	hypothetical protein	.	PYGN01000805.1:282861-324821	1969	4.93274	1.898	0.00391714	0.0513428	2.54397	1.14201	1.17506	3.82146	2.63539	0.75449	1.0866	1.58493	12	37	24	7	19	25	0.520181	3.98225	2.65096	0.224799	0.456536	0.63789	1.04115	6.96369	4.99718	0.401448	0.85555	1.1667	1512	55	1507	96.1	UNIPROTKB|Q7PX65 - symbol:AgaP_AGAP001236 "AGAP001236-PA" species:7165 "Anopheles gambiae" [GO:0005351 "carbohydrate:proton symporter activity" evidence=IBA] [GO:0005355 "glucose transmembrane transporter activity" evidence=IBA] [GO:0005887 "integral component of plasma membrane" evidence=IBA] [GO:0046323 "glucose import" evidence=IBA] InterPro:IPR005828 InterPro:IPR005829 Pfam:PF00083 PROSITE:PS…	577	46	530	84.06
Bger_10780-RA_mrna	gene-C0J52_10780	mRNA	.	.	.	PSN40567.1	hypothetical protein	.	PYGN01000805.1:458775-497317	3252	2.44984	3.29818	0.0264203	0.167391	3.80035	2.661	4.03657	4.33441	3.03006	2.08368	3.17689	2.72243	147	54	33	33	136	70	3.89682	3.57016	2.20397	0.669258	2.02615	1.10337	7.79951	6.24308	4.15458	1.19517	3.79701	2.01806	2019	46	2017	97.67	FB|FBgn0051342 - symbol:CG31342-RB "FI13065p" species:7227 "Drosophila melanogaster" [GO:0005886 "plasma membrane" evidence=IBA] [GO:0005737 "cytoplasm" evidence=IBA] [GO:0023051 "regulation of signaling" evidence=IBA] Proteomes:UP000000803 EMBL:AE014297 Gene3D:2.30.29.30 InterPro:IPR011993 SUPFAM:SSF50729 EMBL:BT100304 RefSeq:NP_001097763.1 UniGene:Dm.11941 SMR:A8JQY9 PaxDb:A8JQY9 EnsemblMetazoa…	994	45	994	95.57
Bger_10874-RA_mrna	gene-C0J52_10874	mRNA	.	.	.	PSN51801.1	hypothetical protein	.	PYGN01000185.1:86590-95603	2027	2.43374	2.10389	0.0378659	0.206977	2.78053	1.6983	2.96612	2.74009	2.63539	2.38415	1.1648	1.54594	65	16	24	43	21	24	2.74093	1.64225	2.54599	1.41461	0.483487	0.600282	5.48599	2.87178	4.79931	2.52622	0.906056	1.09792	1803				No hit
Bger_10881-RA_mrna	gene-C0J52_10881	mRNA	.	.	.	PSN51816.1	hypothetical protein	.	PYGN01000185.1:239466-241217	1752	-10.95	3.15149	1.38849e-07	3.70045e-05	1.26303	3.96392	1.24053	1.64636	0.902193	3.2832	4.35462	4.25394	13	6	4	89	329	226	0.601216	0.733042	0.50279	3.41124	9.0859	6.6196	1.20334	1.28186	0.947781	6.09183	17.027	12.1073	1752				No hit
Bger_10900-RA_mrna	gene-C0J52_10900	mRNA	.	.	Psmc3ip	PSN49182.1	Homologous-pairing protein 2	.	PYGN01000290.1:74635-75255	621	4.94844	4.20663	4.14608e-05	0.00241804	4.80433	2.80803	5.72787	4.08561	4.59951	2.51377	3.22331	2.68702	496	45	107	48	141	68	68.9849	15.677	37.9622	5.15822	10.98	5.61176	138.074	27.4142	71.5603	9.2116	20.5766	10.2639	621	4	613	98.23	RGD|621885 - symbol:Psmc3ip "PSMC3 interacting protein" species:10116 "Rattus norvegicus" [GO:0000502 "proteasome complex" evidence=IEA] [GO:0003677 "DNA binding" evidence=IEA] [GO:0005634 "nucleus" evidence=IDA] [GO:0005654 "nucleoplasm" evidence=IEA;ISO] [GO:0007131 "reciprocal meiotic recombination" evidence=IEA] [GO:0030331 "estrogen receptor binding" evidence=IDA] [GO:0030374 "ligand-depende…	217	11	214	94.01
Bger_10907-RA_mrna	gene-C0J52_10907	mRNA	.	.	.	PSN49175.1	hypothetical protein	.	PYGN01000290.1:220236-252018	2243	-3.09896	4.43514	0.00339876	0.0470717	3.34396	5.04402	2.59266	4.33441	3.10483	5.1636	4.94526	5.02321	48	54	35	355	504	394	1.83456	5.22022	3.35231	10.6601	10.8827	9.03375	3.67188	9.12851	6.31925	19.0369	20.3943	16.5227	1200	121	1132	84.33	FB|FBgn0050344 - symbol:CG30344 species:7227 "Drosophila melanogaster" [GO:0005215 "transporter activity" evidence=IEA] [GO:0055085 "transmembrane transport" evidence=IEA] [GO:0016021 "integral component of membrane" evidence=IEA] [GO:0009636 "response to toxic substance" evidence=IEP] [GO:0097254 "renal tubular secretion" evidence=IEP] InterPro:IPR005829 InterPro:IPR011701 Pfam:PF07690 PROSITE:P…	507	54	485	85.21
Bger_10908-RA_mrna	gene-C0J52_10908	mRNA	.	.	.	PSN49184.1	rRNA methyltransferase 2	.	PYGN01000290.1:255061-256951	1132	2.2253	3.6674	0.0323962	0.190234	4.07667	3.1296	4.79898	3.4518	3.97924	3.06369	2.97466	3.35045	256	28	68	75	116	115	19.5254	5.18887	13.1227	4.44212	4.96513	5.19033	39.0803	9.07369	24.7368	7.93278	9.30467	9.49312	786	109	775	84.86	FB|FBgn0038737 - symbol:CG11447 species:7227 "Drosophila melanogaster" [GO:0001510 "RNA methylation" evidence=IEA] [GO:0008650 "rRNA (uridine-2'-O-)-methyltransferase activity" evidence=IBA] [GO:0005739 "mitochondrion" evidence=IBA] HAMAP:MF_01547 InterPro:IPR002877 InterPro:IPR015507 Pfam:PF01728 PIRSF:PIRSF005461 InterPro:IPR029063 Proteomes:UP000000803 EMBL:AE014297 GO:GO:0005739 SUPFAM:SSF533…	250	25	246	88.8
Bger_10922-RA_mrna	gene-C0J52_10922	mRNA	.	.	NPRL2	PSN44385.1	Nitrogen permease regulator 2-like protein	.	PYGN01000552.1:33215-66643	2572	-2.81386	4.94286	0.00157456	0.0292548	4.04359	5.47281	4.32014	3.62787	4.18276	4.9603	5.58732	5.87081	181	32	79	307	796	719	6.06225	2.64573	6.77461	8.03844	14.9873	14.3757	12.1336	4.62654	12.7704	14.3551	28.0863	26.2931	582	4	580	99.14	ZFIN|ZDB-GENE-060825-93 - symbol:nprl2 "NPR2 like, GATOR1 complex subunit" species:7955 "Danio rerio" [GO:0032007 "negative regulation of TOR signaling" evidence=IBA] [GO:1990130 "GATOR1 complex" evidence=IBA] [GO:0034198 "cellular response to amino acid starvation" evidence=IBA] [GO:2000785 "regulation of autophagosome assembly" evidence=IBA] [GO:0005773 "vacuole" evidence=IBA] [GO:0006995 "cell…	379	184	379	51.72
Bger_10924-RA_mrna	gene-C0J52_10924	mRNA	.	.	PPCDC_0	PSN44381.1	Phosphopantothenoylcysteine decarboxylase	.	PYGN01000552.1:67393-67716	324	-2.21166	4.19649	0.0122939	0.104203	3.60176	4.68397	3.68329	3.4518	3.67018	4.7762	4.47461	4.80111	113	28	54	269	359	336	29.9537	18.4207	36.4372	55.9643	53.6891	53.3408	59.9525	32.2119	68.6856	99.9416	100.614	97.5604	324	10	310	92.9	UNIPROTKB|E1BUI2 - symbol:PPCDC "Uncharacterized protein" species:9031 "Gallus gallus" [GO:0004633 "phosphopantothenoylcysteine decarboxylase activity" evidence=IEA] [GO:0015937 "coenzyme A biosynthetic process" evidence=IEA] InterPro:IPR003382 InterPro:IPR036551 Pfam:PF02441 Proteomes:UP000000539 GO:GO:0042802 GO:GO:0015937 eggNOG:COG0452 GO:GO:0004633 Gene3D:3.40.50.1950 SUPFAM:SSF52507 eggNOG:…	204	19	112	46.08
Bger_10941-RA_mrna	gene-C0J52_10941	mRNA	.	.	Znhit3	PSN44376.1	Zinc finger HIT domain-containing protein 3	.	PYGN01000552.1:1119851-1129497	1363	-2.0961	3.41506	0.0442345	0.228246	2.87432	3.90192	3.30903	3.01817	2.29574	4.11208	3.69455	3.89913	85	20	18	166	202	174	5.36002	3.12298	2.87701	8.1887	7.17967	6.55368	10.7281	5.46111	5.42329	14.6235	13.4547	11.9867	399	7	382	94.24	ZFIN|ZDB-GENE-040426-1114 - symbol:znhit3 "zinc finger, HIT-type containing 3" species:7955 "Danio rerio" [GO:0005575 "cellular_component" evidence=ND] [GO:0008150 "biological_process" evidence=ND] [GO:0046872 "metal ion binding" evidence=IEA] ZFIN:ZDB-GENE-040426-1114 Proteomes:UP000000437 GO:GO:0046872 InterPro:IPR007529 Pfam:PF04438 PROSITE:PS51083 CTD:9326 eggNOG:KOG2857 eggNOG:ENOG41123YY Ge…	151	4	140	90.73
[truncated: 668 more rows]
[truncated: 9 more columns]

## Sheet: GO_Analysis
GO analysis result:
biological_process	382.745	Figure
cellular_component	269.217	Figure
molecular_function	331.038	Figure
No Hits	253
biological_process	GO	Count	WeightedScore
	GO:0000003 reproduction	19	2.875
	GO:0001906 cell killing	1	0.0138889
	GO:0002376 immune system process	17	0.783289
[truncated: 56 more rows]

## Sheet: GO_Analysis_list
GO analysis result:
biological_process	382.745	Figure
cellular_component	269.217	Figure
[truncated: 5,362 more rows]
